# Supplementary material for: Butane-2,3-dione bis­[(4-bromo­benzyl­idene)hydrazone]
Source: Acta Crystallogr Sect E Struct Rep Online. 2010 Apr 28;66(Pt 5):o1174. doi: 10.1107/S1600536810014790 (PMC2979033; doi:10.1107/S1600536810014790)
Supplement: Supplementary file 1 [file e-66-o1174-sup1.cif]

##############################################################################
###                                                                        ###
###        Electronic paper (Acta Crystallographica Section E)             ###
###                                                                        ###
##############################################################################
#                                                                            #
# This CIF contains the data in a paper accepted for publication in Acta     #
# Crystallographica Section E. It conforms to the requirements of Notes      #
# for Authors for Section E, and has been peer reviewed under the auspices   #
# of the IUCr Commission on Journals.                                        #
#                                                                            #
# Full details of the Crystallographic Information File format               #
# are given in the paper "The Crystallographic Information File (CIF):       #
# a New Standard Archive File for Crystallography" by S. R. Hall, F. H.      #
# Allen and I. D. Brown [Acta Cryst. (1991), A47, 655-685].                  #
#                                                                            #
# The current version of the core CIF dictionary is obtainable from          #
# ftp://ftp.iucr.org/pub/cif_core.dic. The current version number is 2.4.    #
#                                                                            #
# Software is freely available for graphical display of the structure(s) in  #
# this CIF.  For information consult the CIF home page http://www.iucr.org/  #
# cif/home.html                                                              #
#                                                                            #
# This file may be used for bona fide research purposes within the           #
# scientific community so long as proper attribution is given to the journal # 
# article from which it was obtained.                                        #
#                                                                            #
##############################################################################
                                             
data_I
_audit_creation_method     SHELXL97
_chemical_name_systematic
;
Butane-2,3-dione bis[(4-bromobenzylidene)hydrazone]
;
_chemical_name_common
                        '2,3-butanedione bis[<i>N</i>-(4-bromobenzal)hydrazone]'
_chemical_formula_moiety     'C18 H16 Br2 N4'
_chemical_formula_sum     'C18 H16 Br2 N4'
_chemical_formula_iupac     'C18 H16 Br2 N4'
_chemical_formula_weight     448.17
_chemical_melting_point     ?
_symmetry_cell_setting     'monoclinic'
_symmetry_space_group_name_H-M     'P 21/n'
_symmetry_space_group_name_Hall     '-P 2yn'
loop_
    _symmetry_equiv_pos_as_xyz
    'x, y, z'
    '-x+1/2, y+1/2, -z+1/2'
    '-x, -y, -z'
    'x-1/2, -y-1/2, z-1/2'
_cell_length_a     6.9139(16)
_cell_length_b     4.0931(10)
_cell_length_c     31.480(7)
_cell_angle_alpha     90.00
_cell_angle_beta     95.186(3)
_cell_angle_gamma     90.00
_cell_volume     887.2(4)
_cell_formula_units_Z     2
_cell_measurement_reflns_used     1433
_cell_measurement_theta_min     2.598
_cell_measurement_theta_max     25.117
_cell_measurement_temperature     298(2)
_exptl_crystal_description     block
_exptl_crystal_colour     yellow
_exptl_crystal_size_max     0.15
_exptl_crystal_size_mid     0.14
_exptl_crystal_size_min     0.14
_exptl_crystal_density_diffrn     1.678
_exptl_crystal_density_meas     ?
_exptl_crystal_density_method     'not measured'
_exptl_crystal_F_000     444
_exptl_absorpt_coefficient_mu     4.575
_exptl_absorpt_correction_type     none
_exptl_absorpt_process_details     ?
_exptl_absorpt_correction_T_min     ?
_exptl_absorpt_correction_T_max     ?
_exptl_special_details
;
;
_diffrn_ambient_temperature     298(2)
_diffrn_radiation_type     MoK\a
_diffrn_radiation_wavelength     0.71073
_diffrn_radiation_source     'fine-focus sealed tube'
_diffrn_radiation_monochromator     graphite
_diffrn_measurement_device_type
                                 'Bruker SMART CCD area-detector diffractometer'
_diffrn_measurement_method     '\f and \w scans'
_diffrn_detector_area_resol_mean     ?
_diffrn_reflns_number     4238
_diffrn_reflns_av_R_equivalents     0.0353
_diffrn_reflns_av_sigmaI/netI     0.0406
_diffrn_reflns_theta_min     2.60
_diffrn_reflns_theta_max     25.49
_diffrn_reflns_theta_full     25.49
_diffrn_measured_fraction_theta_max     0.994
_diffrn_measured_fraction_theta_full     0.994
_diffrn_reflns_limit_h_min     -8
_diffrn_reflns_limit_h_max     8
_diffrn_reflns_limit_k_min     -4
_diffrn_reflns_limit_k_max     4
_diffrn_reflns_limit_l_min     -22
_diffrn_reflns_limit_l_max     38
_diffrn_standards_number     0
_diffrn_standards_interval_count     .
_diffrn_standards_interval_time     .
_diffrn_standards_decay_%     ?
_refine_special_details
;
Refinement of <i>F</i>^2^ against ALL reflections. The weighted <i>R</i>-factor
wR and goodness of fit <i>S</i> are based on <i>F</i>^2^, conventional
<i>R</i>-factors <i>R</i> are based on <i>F</i>, with <i>F</i> set to zero for
negative <i>F</i>^2^. The threshold expression of <i>F</i>^2^ >
\s(<i>F</i>^2^) is used only for calculating <i>R</i>-factors(gt) etc. and is
not relevant to the choice of reflections for refinement. <i>R</i>-factors
based on <i>F</i>^2^ are statistically about twice as large as those based on
<i>F</i>, and <i>R</i>- factors based on ALL data will be even larger.
;
_reflns_number_total     1627
_reflns_number_gt     1308
_reflns_threshold_expression     I>2\s(I)
_refine_ls_structure_factor_coef     Fsqd
_refine_ls_matrix_type     full
_refine_ls_R_factor_all     0.0455
_refine_ls_R_factor_gt     0.0338
_refine_ls_wR_factor_gt     0.0764
_refine_ls_wR_factor_ref     0.0809
_refine_ls_goodness_of_fit_ref     1.040
_refine_ls_restrained_S_all     1.040
_refine_ls_number_reflns     1627
_refine_ls_number_parameters     110
_refine_ls_number_restraints     0
_refine_ls_hydrogen_treatment     constr
_refine_ls_weighting_scheme     calc
_refine_ls_weighting_details
         'calc w=1/[\s^2^(Fo^2^)+(0.0347P)^2^+0.3310P] where P=(Fo^2^+2Fc^2^)/3'
_atom_sites_solution_hydrogens     geom
_atom_sites_solution_primary     direct
_atom_sites_solution_secondary     difmap
_refine_ls_shift/su_max     0.000
_refine_ls_shift/su_mean     0.000
_refine_diff_density_max     0.357
_refine_diff_density_min     -0.369
_refine_ls_extinction_method     none
_refine_ls_extinction_coef     ?
loop_
    _atom_type_symbol
    _atom_type_description
    _atom_type_scat_dispersion_real
    _atom_type_scat_dispersion_imag
    _atom_type_scat_source
    'C' 'C' 0.0033 0.0016
                         'International Tables Vol C Tables 4.2.6.8 and 6.1.1.4'
    'H' 'H' 0.0000 0.0000
                         'International Tables Vol C Tables 4.2.6.8 and 6.1.1.4'
    'N' 'N' 0.0061 0.0033
                         'International Tables Vol C Tables 4.2.6.8 and 6.1.1.4'
    'Br' 'Br' -0.2901 2.4595
                         'International Tables Vol C Tables 4.2.6.8 and 6.1.1.4'
_computing_data_collection     '<i>SMART</i> (Bruker, 2000)'
_computing_cell_refinement     '<i>SAINT</i> (Bruker, 2000)'
_computing_data_reduction     '<i>SAINT</i> (Bruker, 2000)'
_computing_structure_solution     '<i>SHELXS97</i> (Sheldrick, 2008)'
_computing_structure_refinement     '<i>SHELXL97</i> (Sheldrick, 2008)'
_computing_molecular_graphics     '<i>SHELXTL</i> (Sheldrick, 2008)'
_computing_publication_material     '<i>SHELXTL</i> (Sheldrick, 2008)'
loop_
    _atom_site_type_symbol
    _atom_site_label
    _atom_site_fract_x
    _atom_site_fract_y
    _atom_site_fract_z
    _atom_site_U_iso_or_equiv
    _atom_site_adp_type
    _atom_site_calc_flag
    _atom_site_refinement_flags
    _atom_site_occupancy
    _atom_site_disorder_assembly
    _atom_site_disorder_group
    Br Br1 1.09932(5) 0.94173(10) 0.208298(11) 0.05710(17) Uani d . 1 . .
    C C1 0.2315(5) 0.7300(10) -0.01605(10) 0.0558(9) Uani d . 1 . .
    H H1A 0.2938 0.9047 0.0003 0.084 Uiso calc R 1 . .
    H H1B 0.1611 0.8175 -0.0412 0.084 Uiso calc R 1 . .
    H H1C 0.3279 0.5791 -0.0242 0.084 Uiso calc R 1 . .
    C C2 0.0949(4) 0.5575(8) 0.01014(10) 0.0424(8) Uani d . 1 . .
    C C3 0.3412(5) 0.5400(8) 0.10658(10) 0.0459(8) Uani d . 1 . .
    H H3 0.2486 0.4244 0.1201 0.055 Uiso calc R 1 . .
    C C4 0.5231(4) 0.6363(8) 0.13083(9) 0.0384(7) Uani d . 1 . .
    C C5 0.5589(5) 0.5517(8) 0.17327(10) 0.0445(8) Uani d . 1 . .
    H H5 0.4663 0.4334 0.1865 0.053 Uiso calc R 1 . .
    C C6 0.7302(4) 0.6397(8) 0.19646(10) 0.0435(8) Uani d . 1 . .
    H H6 0.7533 0.5825 0.2251 0.052 Uiso calc R 1 . .
    C C7 0.8655(4) 0.8131(8) 0.17650(10) 0.0399(7) Uani d . 1 . .
    C C8 0.8342(5) 0.9003(8) 0.13405(10) 0.0470(8) Uani d . 1 . .
    H H8 0.9278 1.0161 0.1208 0.056 Uiso calc R 1 . .
    C C9 0.6625(4) 0.8128(9) 0.11179(10) 0.0467(8) Uani d . 1 . .
    H H9 0.6392 0.8733 0.0833 0.056 Uiso calc R 1 . .
    N N1 0.1261(4) 0.4971(7) 0.05018(9) 0.0492(8) Uani d . 1 . .
    N N2 0.3081(4) 0.6106(8) 0.06790(8) 0.0545(8) Uani d . 1 . .
loop_
    _atom_site_aniso_label
    _atom_site_aniso_U_11
    _atom_site_aniso_U_22
    _atom_site_aniso_U_33
    _atom_site_aniso_U_12
    _atom_site_aniso_U_13
    _atom_site_aniso_U_23
    Br1 0.0437(2) 0.0655(3) 0.0587(3) -0.00573(17) -0.01464(16) -0.00470(18)
    C1 0.0459(18) 0.072(3) 0.049(2) -0.0148(19) -0.0034(16) 0.0041(19)
    C2 0.0395(17) 0.047(2) 0.0392(18) -0.0009(14) -0.0035(14) -0.0010(15)
    C3 0.0399(17) 0.057(2) 0.0395(19) -0.0073(15) -0.0008(14) 0.0015(15)
    C4 0.0382(16) 0.044(2) 0.0314(16) -0.0019(14) -0.0034(13) -0.0031(13)
    C5 0.0443(17) 0.052(2) 0.0373(18) -0.0060(15) 0.0032(14) 0.0012(15)
    C6 0.0483(18) 0.052(2) 0.0289(16) -0.0012(15) -0.0048(14) 0.0032(14)
    C7 0.0332(15) 0.0444(19) 0.0404(18) 0.0015(14) -0.0072(13) -0.0091(15)
    C8 0.0446(18) 0.057(2) 0.0388(19) -0.0132(16) 0.0029(15) 0.0024(16)
    C9 0.0497(18) 0.059(2) 0.0300(16) -0.0081(17) -0.0019(14) 0.0046(15)
    N1 0.0407(15) 0.065(2) 0.0397(16) -0.0119(13) -0.0084(12) 0.0001(13)
    N2 0.0466(16) 0.075(2) 0.0387(16) -0.0154(14) -0.0105(13) 0.0030(14)
_geom_special_details
;
All esds (except the esd in the dihedral angle between two l.s. planes) are
estimated using the full covariance matrix. The cell esds are taken into
account individually in the estimation of esds in distances, angles and
torsion angles; correlations between esds in cell parameters are only used
when they are defined by crystal symmetry. An approximate (isotropic)
treatment of cell esds is used for estimating esds involving l.s. planes.
;
loop_
    _geom_bond_atom_site_label_1
    _geom_bond_atom_site_label_2
    _geom_bond_site_symmetry_2
    _geom_bond_distance
    _geom_bond_publ_flag
    Br1 C7 . 1.898(3) ?
    C1 C2 . 1.487(4) ?
    C1 H1A . 0.9600 ?
    C1 H1B . 0.9600 ?
    C1 H1C . 0.9600 ?
    C2 N1 . 1.283(4) ?
    C2 C2 3_565 1.483(6) ?
    C3 N2 . 1.252(4) ?
    C3 C4 . 1.465(4) ?
    C3 H3 . 0.9300 ?
    C4 C5 . 1.381(4) ?
    C4 C9 . 1.384(4) ?
    C5 C6 . 1.382(4) ?
    C5 H5 . 0.9300 ?
    C6 C7 . 1.371(4) ?
    C6 H6 . 0.9300 ?
    C7 C8 . 1.381(4) ?
    C8 C9 . 1.371(4) ?
    C8 H8 . 0.9300 ?
    C9 H9 . 0.9300 ?
    N1 N2 . 1.408(4) ?
loop_
    _geom_angle_atom_site_label_1
    _geom_angle_atom_site_label_2
    _geom_angle_atom_site_label_3
    _geom_angle_site_symmetry_1
    _geom_angle_site_symmetry_3
    _geom_angle
    _geom_angle_publ_flag
    C2 C1 H1A . . 109.5 ?
    C2 C1 H1B . . 109.5 ?
    H1A C1 H1B . . 109.5 ?
    C2 C1 H1C . . 109.5 ?
    H1A C1 H1C . . 109.5 ?
    H1B C1 H1C . . 109.5 ?
    N1 C2 C2 . 3_565 115.2(4) ?
    N1 C2 C1 . . 125.2(3) ?
    C2 C2 C1 3_565 . 119.6(3) ?
    N2 C3 C4 . . 121.2(3) ?
    N2 C3 H3 . . 119.4 ?
    C4 C3 H3 . . 119.4 ?
    C5 C4 C9 . . 118.6(3) ?
    C5 C4 C3 . . 120.5(3) ?
    C9 C4 C3 . . 120.9(3) ?
    C4 C5 C6 . . 121.1(3) ?
    C4 C5 H5 . . 119.5 ?
    C6 C5 H5 . . 119.5 ?
    C7 C6 C5 . . 118.7(3) ?
    C7 C6 H6 . . 120.6 ?
    C5 C6 H6 . . 120.6 ?
    C6 C7 C8 . . 121.6(3) ?
    C6 C7 Br1 . . 119.1(2) ?
    C8 C7 Br1 . . 119.3(2) ?
    C9 C8 C7 . . 118.7(3) ?
    C9 C8 H8 . . 120.7 ?
    C7 C8 H8 . . 120.7 ?
    C8 C9 C4 . . 121.3(3) ?
    C8 C9 H9 . . 119.3 ?
    C4 C9 H9 . . 119.3 ?
    C2 N1 N2 . . 113.0(3) ?
    C3 N2 N1 . . 112.8(3) ?
loop_
    _geom_torsion_atom_site_label_1
    _geom_torsion_atom_site_label_2
    _geom_torsion_atom_site_label_3
    _geom_torsion_atom_site_label_4
    _geom_torsion_site_symmetry_1
    _geom_torsion_site_symmetry_2
    _geom_torsion_site_symmetry_3
    _geom_torsion_site_symmetry_4
    _geom_torsion
    _geom_torsion_publ_flag
    N2 C3 C4 C5 . . . . -178.8(3) ?
    N2 C3 C4 C9 . . . . 1.0(5) ?
    C9 C4 C5 C6 . . . . -0.1(5) ?
    C3 C4 C5 C6 . . . . 179.7(3) ?
    C4 C5 C6 C7 . . . . -0.2(5) ?
    C5 C6 C7 C8 . . . . -0.1(5) ?
    C5 C6 C7 Br1 . . . . 178.9(2) ?
    C6 C7 C8 C9 . . . . 0.7(5) ?
    Br1 C7 C8 C9 . . . . -178.4(3) ?
    C7 C8 C9 C4 . . . . -1.0(5) ?
    C5 C4 C9 C8 . . . . 0.7(5) ?
    C3 C4 C9 C8 . . . . -179.1(3) ?
    C2 C2 N1 N2 3_565 . . . 179.9(3) ?
    C1 C2 N1 N2 . . . . -0.3(5) ?
    C4 C3 N2 N1 . . . . 179.9(3) ?
    C2 N1 N2 C3 . . . . -177.4(3) ?
data_global
_journal_date_recd_electronic     2010-04-14
_journal_date_accepted     2010-04-22
_journal_name_full     'Acta Crystallographica, Section E'
_journal_year     2010
_journal_volume     66
_journal_issue      5
_journal_page_first     o1174
_journal_page_last     o1174
_journal_paper_category     QO
_journal_coeditor_code     ZS2037
_publ_contact_author
;
      Sai-Ming Yang
      College of Population, Resources and Environment,
      Shandong Normal University
      Jinan 250014
      P. R. China
;
_publ_contact_author_email     yangsaiming6714@163.com
_publ_contact_author_fax     '086 0531 86186714'
_publ_contact_author_phone     '086 0531 86186714'
_publ_section_title
;
Butane-2,3-dione bis[(4-bromobenzylidene)hydrazone]
;
loop_
    _publ_author_name
    _publ_author_address
    'Sai-Ming Yang'
;
College of Population
Resources and Environment
Shandong Normal University
Jinan 250014
People's Republic of China
;
    'Yue-Tong Xu'
;
College of Population
Resources and Environment
Shandong Normal University
Jinan 250014
People's Republic of China
;
    'Bang-Hua Zhang'
;
College of Population
Resources and Environment
Shandong Normal University
Jinan 250014
People's Republic of China
;
