# Supplementary material for: Butane-2,3-dione bis­[(4-bromo­benzyl­idene)hydrazone]
Source: Acta Crystallogr Sect E Struct Rep Online. 2010 Apr 28;66(Pt 5):o1174. doi: 10.1107/S1600536810014790 (PMC2979033; doi:10.1107/S1600536810014790)
Supplement: Supplementary file 2 [file e-66-o1174-Isup2.hkl]

# 
# h,k,l, Fc-squared, Fo-squared, sigma(Fo-squared) and status flag 
# 
data_I
_shelx_title ' 1004011m in P2(1)/n' 
_shelx_refln_list_code          4 
_shelx_F_calc_maximum      133.24 
_exptl_crystal_F_000       444.00 
_reflns_d_resolution_high  0.8257 
 
loop_ 
 _symmetry_equiv_pos_as_xyz 
 'x, y, z' 
 '-x+1/2, y+1/2, -z+1/2' 
 '-x, -y, -z' 
 'x-1/2, -y-1/2, z-1/2' 
 
_cell_length_a     6.9139 
_cell_length_b     4.0931 
_cell_length_c    31.4796 
_cell_angle_alpha  90.000 
_cell_angle_beta   95.186 
_cell_angle_gamma  90.000 
 
_shelx_F_squared_multiplier     1.000 
 
loop_ 
 _refln_index_h 
 _refln_index_k 
 _refln_index_l 
 _refln_F_squared_calc 
 _refln_F_squared_meas 
 _refln_F_squared_sigma 
 _refln_observed_status 
   2   0   0       73.78       69.46      5.70 o 
   4   0   0     5175.45     5523.13    127.06 o 
   6   0   0      757.07      744.89     28.84 o 
   8   0   0       61.83       86.04     18.78 o 
   1   1   0    11997.34    11543.04    300.94 o 
   2   1   0     1048.69     1039.98     19.25 o 
   3   1   0      708.12      719.21     14.30 o 
   4   1   0      443.11      437.07      9.49 o 
   5   1   0      841.16      815.85     18.27 o 
   6   1   0        2.52        1.90      4.41 o 
   7   1   0       93.88      104.45     10.15 o 
   8   1   0       71.40       70.15     12.97 o 
   0   2   0     5569.97     5495.95    206.40 o 
   1   2   0       74.35       63.27      8.00 o 
   2   2   0      806.31      810.73     18.19 o 
   3   2   0      991.19     1008.39     22.40 o 
   4   2   0     1439.74     1415.40     36.56 o 
   5   2   0      229.97      218.09     16.65 o 
   6   2   0      344.66      318.01     17.94 o 
   7   2   0      183.70      209.75     32.80 o 
   1   3   0       69.25       70.93      8.20 o 
   2   3   0      987.78      990.10     28.19 o 
   3   3   0        0.25       -2.42      5.27 o 
   4   3   0      823.17      809.40     31.79 o 
   5   3   0       97.63       92.85     18.31 o 
   6   3   0      113.15      139.08     29.46 o 
   1   4   0      155.95      149.51     12.71 o 
   2   4   0        4.89       10.26      7.03 o 
   3   4   0      286.31      300.66     20.33 o 
   4   4   0       17.72       16.13     10.83 o 
  -7   0   1      922.42      905.49     34.74 o 
  -5   0   1     1402.09     1446.61     36.48 o 
  -3   0   1     4197.48     4232.53     96.89 o 
  -1   0   1     2669.43     2882.49     65.49 o 
   1   0   1       11.70       28.30      7.55 o 
   3   0   1     8138.17     8529.62    193.52 o 
   5   0   1      841.17      838.22     24.14 o 
   7   0   1      711.24      727.49     50.16 o 
  -8   1   1      247.79      312.70     30.76 o 
  -7   1   1       59.60       57.88      8.99 o 
  -6   1   1      649.58      654.75     18.09 o 
  -5   1   1      973.94      917.40     24.53 o 
  -4   1   1      404.08      373.89      8.60 o 
  -3   1   1       55.37       61.33      3.08 o 
  -2   1   1     5270.77     5218.95     90.31 o 
  -1   1   1       46.84       45.35      4.50 o 
   0   1   1     1618.37     1756.52     47.31 o 
   1   1   1     1168.17     1220.82     29.03 o 
   2   1   1     3911.57     3834.88     66.79 o 
   3   1   1      376.81      392.04     11.45 o 
   4   1   1     1135.11     1121.06     20.09 o 
   5   1   1      407.90      392.40     11.08 o 
   6   1   1      251.04      255.44     13.91 o 
   7   1   1       18.09       33.46      8.11 o 
   8   1   1      273.12      311.34     85.98 o 
  -7   2   1      204.87      207.39     16.93 o 
  -6   2   1       55.38       61.11     10.58 o 
  -5   2   1      335.84      310.84     16.75 o 
  -4   2   1      993.02      993.31     26.94 o 
  -3   2   1     1255.38     1204.01     26.10 o 
  -2   2   1        0.55       21.45     10.80 o 
  -1   2   1     3695.65     3929.40    135.82 o 
   0   2   1     1484.06     1493.38     46.72 o 
   1   2   1      613.14      591.21     19.51 o 
   2   2   1      366.94      346.69      9.38 o 
   3   2   1     1928.21     1885.68     57.33 o 
   4   2   1     2080.81     2070.14     58.90 o 
   5   2   1       56.91       67.30      8.39 o 
   6   2   1      168.54      207.13     21.29 o 
   7   2   1      182.60      186.00     16.49 o 
  -6   3   1       53.17       54.09     12.68 o 
  -5   3   1      240.57      214.53     16.34 o 
  -4   3   1      327.29      325.62     18.98 o 
  -3   3   1      505.95      500.81     17.04 o 
  -2   3   1      378.18      376.77     19.25 o 
  -1   3   1      265.67      241.95     17.75 o 
   0   3   1       24.06       38.90      9.69 o 
   1   3   1      949.81      903.49     96.22 o 
   2   3   1      268.21      271.80     12.05 o 
   3   3   1        0.27        7.65      5.53 o 
   4   3   1       11.87       16.36      6.71 o 
   5   3   1      608.01      572.79     25.93 o 
   6   3   1        0.43       16.75     10.77 o 
  -4   4   1       54.01       82.59     13.47 o 
  -3   4   1        4.67       26.90     10.68 o 
  -2   4   1        4.15        2.60      6.59 o 
  -1   4   1       68.40       54.86     10.24 o 
   0   4   1      233.95      241.20     21.56 o 
   1   4   1        0.26       17.19      8.71 o 
   2   4   1       64.92       78.96     11.23 o 
   3   4   1        4.19       12.29     10.10 o 
   4   4   1       61.90       85.22     13.79 o 
  -8   0   2      215.73      263.02     27.18 o 
  -6   0   2      434.21      459.57     20.45 o 
  -4   0   2     6617.59     6848.75    156.38 o 
  -2   0   2       54.84       52.29      2.98 o 
   2   0   2     8812.63     9044.11    204.41 o 
   4   0   2       42.62       65.68      4.80 o 
   6   0   2     1345.66     1399.30     51.43 o 
   8   0   2       47.07       31.45     15.85 o 
  -8   1   2        8.98       10.35     15.20 o 
  -7   1   2       24.04       31.75      6.51 o 
  -6   1   2        2.48        3.72      4.69 o 
  -5   1   2     5125.30     4844.69     90.39 o 
  -4   1   2       30.14       28.61      3.72 o 
  -3   1   2     2855.43     2823.62     46.57 o 
  -2   1   2      270.42      299.81      6.81 o 
  -1   1   2    14122.24    14181.37    275.17 o 
   0   1   2     9117.85     9379.83    244.75 o 
   1   1   2     8204.08     8060.61    182.16 o 
   2   1   2      546.28      567.11     12.63 o 
   3   1   2      145.61      134.59      4.39 o 
   4   1   2      597.87      616.91     18.82 o 
   5   1   2      863.52      833.81     27.54 o 
   6   1   2       43.76       46.07      6.54 o 
   7   1   2      482.74      455.56     34.86 o 
   8   1   2       44.88       47.96     12.53 o 
  -7   2   2      150.59      159.72     15.17 o 
  -6   2   2       91.10      113.48     12.33 o 
  -5   2   2        3.20        6.04      5.64 o 
  -4   2   2      859.85      856.27     20.44 o 
  -3   2   2      233.99      223.85      7.00 o 
  -2   2   2      153.58      180.78      7.13 o 
  -1   2   2     6760.13     7250.83    191.37 o 
   0   2   2     1423.77     1378.22     39.40 o 
   1   2   2       11.17        9.20      3.19 o 
   2   2   2     1185.44     1137.11     28.88 o 
   3   2   2     1661.76     1526.04     40.16 o 
   4   2   2      130.80      119.56     15.97 o 
   5   2   2       94.80      103.32      8.54 o 
   6   2   2      640.14      591.97     26.18 o 
   7   2   2      154.97      191.93     16.92 o 
  -6   3   2       78.48       96.59     14.20 o 
  -5   3   2       77.99       96.73     18.45 o 
  -4   3   2        2.82        7.05      8.00 o 
  -3   3   2      114.86      110.24      8.26 o 
  -2   3   2     1221.34     1193.11     30.52 o 
  -1   3   2      100.03       85.95      8.46 o 
   0   3   2     1172.87     1093.30     97.15 o 
   1   3   2      566.70      545.39     17.41 o 
   2   3   2      749.28      685.25     21.31 o 
   3   3   2       60.60       69.54      7.58 o 
   4   3   2      282.24      289.46     14.77 o 
   5   3   2      189.48      200.45     16.07 o 
   6   3   2        1.15        6.15     10.64 o 
  -4   4   2        0.04       -3.47      9.60 o 
  -3   4   2      183.47      173.88     15.65 o 
  -2   4   2        1.35       12.28      8.91 o 
  -1   4   2      520.60      560.41     23.20 o 
   0   4   2        8.10        9.46      9.07 o 
   1   4   2        5.43       -1.82      8.58 o 
   2   4   2       39.86       26.74      9.58 o 
   3   4   2      657.45      631.49     37.74 o 
   4   4   2        0.55       -2.25     10.88 o 
  -7   0   3      237.93      274.69     25.52 o 
  -5   0   3     1009.55     1016.45     26.81 o 
  -3   0   3     1059.09     1026.48     25.36 o 
  -1   0   3     1535.04     1551.32     42.12 o 
   1   0   3       10.83       20.80      2.94 o 
   3   0   3     8999.86     9338.58    211.97 o 
   5   0   3     1968.91     2039.04     59.23 o 
   7   0   3      256.61      268.34     17.48 o 
  -8   1   3       42.82       26.09     16.37 o 
  -7   1   3       36.68       31.77      6.62 o 
  -6   1   3     1202.31     1212.27     29.04 o 
  -5   1   3        8.52       12.79      3.85 o 
  -4   1   3      245.16      254.76      6.84 o 
  -3   1   3     1398.09     1406.54     24.14 o 
  -2   1   3     4403.82     4320.08     75.08 o 
  -1   1   3     7511.81     7923.56    203.95 o 
   0   1   3     7241.94     7366.70    142.16 o 
   1   1   3       20.07       20.44      2.53 o 
   2   1   3     2238.38     2299.54     45.79 o 
   3   1   3        6.99        9.24      1.99 o 
   4   1   3     8605.85     8317.25    190.41 o 
   5   1   3       95.33       97.43      9.58 o 
   6   1   3        5.57        2.57     10.89 o 
   7   1   3       36.37       63.13     11.47 o 
   8   1   3      338.74      384.34     23.08 o 
  -7   2   3      252.63      280.65     18.93 o 
  -6   2   3       18.06       23.10      6.89 o 
  -5   2   3        4.42       10.61      6.06 o 
  -4   2   3      927.89      951.84     22.18 o 
  -3   2   3      294.01      308.73      8.28 o 
  -2   2   3        7.85        9.51      5.11 o 
  -1   2   3      299.90      257.14     18.48 o 
   0   2   3     1460.74     1508.86     42.91 o 
   1   2   3      139.97      118.96      5.92 o 
   2   2   3     1219.29     1259.60     31.83 o 
   3   2   3      932.02      842.00     28.41 o 
   4   2   3        6.59        6.75      5.61 o 
   5   2   3      302.48      295.17     16.37 o 
   6   2   3      461.42      468.90     22.92 o 
   7   2   3       12.25       24.86     12.11 o 
  -6   3   3       90.84       89.21     24.41 o 
  -5   3   3       66.10       58.26     11.52 o 
  -4   3   3        4.91       -2.09      7.64 o 
  -3   3   3      407.58      420.08     15.14 o 
  -2   3   3      557.32      560.81     16.75 o 
  -1   3   3      128.16      123.15     13.46 o 
   0   3   3      165.51      154.27     15.31 o 
   1   3   3     1152.49     1147.17     30.42 o 
   2   3   3       75.74       87.27      7.34 o 
   3   3   3       44.38       38.97      6.81 o 
   4   3   3       32.52       29.91      7.17 o 
   5   3   3      276.84      284.17     18.52 o 
   6   3   3       22.49       23.14     11.26 o 
  -4   4   3      238.58      244.18     18.96 o 
  -3   4   3        3.56       12.13      9.67 o 
  -2   4   3      166.81      162.90     14.30 o 
   0   4   3      323.16      301.57     17.03 o 
   1   4   3        0.49       -0.96     10.54 o 
   2   4   3      320.80      306.83     29.93 o 
   3   4   3       70.29       80.63     17.84 o 
   4   4   3       11.28        3.35     10.63 o 
  -8   0   4      538.90      510.39     37.44 o 
  -6   0   4     1147.75     1187.89     35.30 o 
  -4   0   4     2493.16     2496.55     59.03 o 
  -2   0   4     5041.72     5056.07    114.90 o 
   0   0   4      466.68      455.37     12.98 o 
   2   0   4     6761.73     6879.01    196.37 o 
   4   0   4      101.43       94.58      8.93 o 
   6   0   4     1491.48     1450.22     49.04 o 
   8   0   4      211.68      218.13     18.14 o 
  -8   1   4        0.07        0.29     14.65 o 
  -7   1   4      141.32      174.01     16.04 o 
  -6   1   4      271.81      277.89     10.93 o 
  -5   1   4      496.84      452.05     15.53 o 
  -4   1   4      185.75      197.27      5.93 o 
  -3   1   4     4417.33     4639.04     75.34 o 
  -2   1   4      629.91      634.61     15.40 o 
  -1   1   4     9669.81    10088.81    187.34 o 
   0   1   4     3262.32     3460.03     67.44 o 
   1   1   4     8399.00     8109.01    183.32 o 
   2   1   4      335.25      330.58     10.25 o 
   3   1   4     4589.56     4560.13    116.22 o 
   4   1   4      273.74      270.78     11.20 o 
   5   1   4      412.25      391.50     15.04 o 
   6   1   4       34.23       39.27      7.75 o 
   7   1   4      737.14      720.32     32.38 o 
   8   1   4      176.15      219.47     26.28 o 
  -7   2   4       31.45       32.13      8.69 o 
  -6   2   4        1.82       -5.85      5.97 o 
  -5   2   4     1299.44     1277.07     34.46 o 
  -4   2   4     1427.30     1334.43     34.96 o 
  -3   2   4        0.61       -0.86      2.78 o 
  -2   2   4      620.93      637.82     14.55 o 
  -1   2   4     4908.19     4993.55    113.76 o 
   0   2   4      602.02      589.42     19.29 o 
   1   2   4      234.06      246.18      9.04 o 
   2   2   4     3445.78     3504.41     81.83 o 
   3   2   4      520.85      466.80     15.00 o 
   4   2   4        0.72        4.84      5.27 o 
   5   2   4      178.53      181.28     11.33 o 
   6   2   4      317.75      326.80     52.39 o 
   7   2   4        6.74       26.20     11.34 o 
  -6   3   4      324.86      305.57     44.22 o 
  -5   3   4        0.92       -6.23      8.74 o 
  -4   3   4      121.37      133.17     12.88 o 
  -3   3   4      283.63      307.02     27.47 o 
  -2   3   4     1186.84     1200.34     53.33 o 
  -1   3   4       36.26       53.25     12.76 o 
   0   3   4      940.15     1028.14     27.70 o 
   1   3   4      283.60      279.57     11.46 o 
   2   3   4      137.88      145.02      8.76 o 
   3   3   4      920.37      908.45     26.42 o 
   4   3   4      369.64      368.78     15.05 o 
   5   3   4       27.46       28.50     10.18 o 
   6   3   4       21.16       13.27     10.53 o 
  -4   4   4        6.00       13.63     10.30 o 
  -3   4   4       19.68        7.65      9.36 o 
  -2   4   4        5.96       -4.03      8.07 o 
   0   4   4       36.96       41.23     10.17 o 
   1   4   4       73.25       71.46     11.49 o 
   2   4   4        2.25        9.62      9.58 o 
   3   4   4       19.00       24.66     24.28 o 
   4   4   4       25.05       27.33     11.42 o 
  -7   0   5       24.63       39.77     13.93 o 
  -5   0   5     3140.92     3133.80     73.93 o 
  -3   0   5        7.57        4.74      2.47 o 
   1   0   5     3438.14     3841.16    143.75 o 
   3   0   5    10535.74    11510.91    327.29 o 
   5   0   5     2051.28     1970.43     62.35 o 
   7   0   5        1.08      -12.55      8.36 o 
  -8   1   5        7.58       20.61     16.14 o 
  -7   1   5       36.03       45.77      8.12 o 
  -6   1   5      130.61      144.71      7.99 o 
  -5   1   5       21.92       25.46      3.94 o 
  -4   1   5     1322.88     1361.87     24.03 o 
  -3   1   5       61.52       54.17      2.88 o 
  -2   1   5     1963.13     2026.10     40.34 o 
  -1   1   5      281.60      286.54      6.87 o 
   0   1   5     6116.09     6294.63    121.73 o 
   1   1   5     1271.60     1310.64     31.24 o 
   2   1   5        1.38        4.60      2.61 o 
   3   1   5     1836.44     1983.15     48.03 o 
   4   1   5     2943.81     2807.93    157.75 o 
   5   1   5       50.86       67.25      9.42 o 
   6   1   5      582.38      554.02     20.05 o 
   7   1   5       88.92       96.92     13.23 o 
  -7   2   5       76.98       89.28     12.17 o 
  -6   2   5       17.85       21.07      7.06 o 
  -5   2   5      630.96      668.54     20.97 o 
  -4   2   5      299.55      313.23     12.81 o 
  -3   2   5       30.33       23.04      3.31 o 
  -2   2   5       13.39       20.08      5.48 o 
  -1   2   5     2948.18     3031.75     67.28 o 
   0   2   5        7.20        8.68      2.78 o 
   1   2   5      382.27      385.21     12.06 o 
   2   2   5     1590.80     1571.68     38.75 o 
   3   2   5      668.96      678.00     19.88 o 
   4   2   5      546.86      519.79     17.39 o 
   5   2   5     1049.38      997.13     35.98 o 
   6   2   5      343.85      380.62     44.34 o 
   7   2   5        1.66        3.28     10.39 o 
  -6   3   5       12.77       39.22     11.60 o 
  -5   3   5       23.53       34.40     12.03 o 
  -4   3   5       12.41       13.87      8.52 o 
  -3   3   5      789.56      767.54     22.86 o 
  -2   3   5       73.48       77.36      6.87 o 
  -1   3   5       11.07        2.18      8.44 o 
   0   3   5      398.89      451.96     18.45 o 
   1   3   5      720.99      691.79     24.63 o 
   2   3   5        5.31        5.33      5.03 o 
   3   3   5     1440.01     1465.82     38.73 o 
   4   3   5      125.00      129.37     12.42 o 
   5   3   5      119.00      167.05     14.88 o 
   6   3   5       76.65       84.77     18.97 o 
  -4   4   5       75.25       75.76     15.14 o 
  -3   4   5        0.53       -2.89      8.87 o 
  -2   4   5      179.34      162.99     19.47 o 
  -1   4   5        0.51       11.94      9.15 o 
   0   4   5       43.98       46.49     10.91 o 
   1   4   5       16.49       24.94      9.71 o 
   2   4   5      362.23      381.07     19.64 o 
   3   4   5       22.03       11.05      9.95 o 
   4   4   5        0.65       -1.90      9.88 o 
  -8   0   6      238.11      241.37     26.49 o 
  -6   0   6     1486.85     1447.75     47.07 o 
  -4   0   6     1772.22     1724.36     41.80 o 
  -2   0   6    17752.31    16687.87    375.34 o 
   0   0   6     1960.68     2037.63     54.99 o 
   2   0   6    10830.46    10927.73    310.15 o 
   4   0   6     1441.77     1582.60     50.32 o 
   6   0   6      406.85      406.66     20.38 o 
   8   0   6      650.83      680.56     31.38 o 
  -8   1   6       37.11       36.21     16.80 o 
  -7   1   6      278.74      297.83     21.83 o 
  -6   1   6      605.67      589.06     16.66 o 
  -5   1   6        0.36        0.79      3.40 o 
  -4   1   6      296.28      310.77     12.84 o 
  -3   1   6     3272.02     3165.96     51.97 o 
  -2   1   6       42.12       51.32      2.48 o 
  -1   1   6     5929.47     6115.97    114.18 o 
   0   1   6      327.75      343.56      9.45 o 
   1   1   6     3503.93     3454.02     67.67 o 
   2   1   6        0.99        4.85      2.81 o 
   3   1   6     2222.65     2136.81     80.25 o 
   4   1   6      331.73      315.68     15.02 o 
   5   1   6        7.68       13.42      5.91 o 
   6   1   6       73.40       70.34      8.81 o 
   7   1   6      530.11      500.20     21.66 o 
  -7   2   6       99.78      108.81     10.54 o 
  -6   2   6      237.57      236.53     19.54 o 
  -5   2   6      628.62      592.27     23.35 o 
  -4   2   6      260.23      268.92      9.75 o 
  -3   2   6      171.90      180.52      8.17 o 
  -2   2   6     6191.00     6444.76    121.52 o 
  -1   2   6      467.34      457.80     12.84 o 
   0   2   6       16.39       14.57      4.34 o 
   1   2   6     1231.94     1287.55     32.05 o 
   2   2   6     3079.25     3058.22     72.01 o 
   3   2   6      692.26      710.01     20.61 o 
   4   2   6      318.08      280.76     12.26 o 
   5   2   6      474.06      470.05     17.66 o 
   6   2   6      102.91      104.31     10.62 o 
   7   2   6        0.85        7.00     10.98 o 
  -6   3   6      250.06      256.35     18.80 o 
  -5   3   6       21.37       25.59     10.05 o 
  -4   3   6      322.92      319.61     18.31 o 
  -3   3   6      433.50      452.23     25.72 o 
  -2   3   6       12.74       16.04      5.95 o 
  -1   3   6        1.50        0.17      8.34 o 
   0   3   6     1359.96     1317.68     76.00 o 
   1   3   6       50.79       55.37      6.08 o 
   2   3   6      220.52      227.00     10.74 o 
   3   3   6      142.39      161.41      9.88 o 
   4   3   6      276.98      278.34     13.61 o 
   5   3   6       17.50       14.23      8.40 o 
   6   3   6      291.80      300.85     21.59 o 
  -4   4   6       25.26       27.95     10.76 o 
  -3   4   6        0.72        1.36      9.08 o 
  -2   4   6        8.08       21.32     14.98 o 
  -1   4   6      139.90      149.32     13.03 o 
   0   4   6        0.29       -8.36      9.58 o 
   1   4   6      243.56      271.37     53.60 o 
   2   4   6       18.87       12.60      9.45 o 
   3   4   6        1.00       -0.68     10.48 o 
   4   4   6       18.47       31.92     11.88 o 
  -7   0   7        6.09       12.79     12.39 o 
  -5   0   7     1909.41     1896.43     46.40 o 
  -3   0   7      694.83      626.57     16.47 o 
  -1   0   7     7124.32     6664.68    175.57 o 
   1   0   7     7067.17     7270.38    191.69 o 
   3   0   7     1378.92     1719.73     52.96 o 
   5   0   7     4332.39     4490.40    133.87 o 
   7   0   7       85.31      119.79     13.88 o 
  -8   1   7       72.70       56.88     17.86 o 
  -7   1   7       26.41       34.56      9.40 o 
  -6   1   7      871.85      846.48     21.78 o 
  -5   1   7      189.85      191.76      8.60 o 
  -4   1   7     2026.70     2011.07     34.12 o 
  -3   1   7      437.89      416.41      8.59 o 
  -2   1   7     4994.30     5350.56     92.41 o 
  -1   1   7     1691.00     1812.51     60.50 o 
   0   1   7     5001.32     5053.91     98.02 o 
   1   1   7       17.69       23.01      1.91 o 
   2   1   7     1419.37     1448.43     44.17 o 
   3   1   7     1794.59     1761.58     43.50 o 
   4   1   7      920.76      913.22     25.61 o 
   5   1   7        0.12       -3.46      5.40 o 
   6   1   7     1194.38     1154.07     33.42 o 
   7   1   7       90.19      101.15     10.95 o 
  -7   2   7       10.32        7.99      7.89 o 
  -6   2   7       64.31       71.57      8.62 o 
  -5   2   7      485.69      484.51     17.16 o 
  -4   2   7       35.31       42.67      5.07 o 
  -3   2   7      389.24      374.92     10.25 o 
  -2   2   7     3689.02     3808.88     72.91 o 
  -1   2   7      530.35      517.29     10.96 o 
   0   2   7       15.60       18.81      2.60 o 
   1   2   7     2616.07     2573.74     60.54 o 
   2   2   7     2183.77     2139.10     51.64 o 
   3   2   7        0.22        2.07      4.37 o 
   4   2   7      478.57      441.11     15.94 o 
   5   2   7      698.74      666.60     27.22 o 
   6   2   7       94.61       85.04     12.08 o 
   7   2   7      273.90      298.51     20.60 o 
  -6   3   7       38.17       44.17     12.76 o 
  -5   3   7       33.96       49.40      8.72 o 
  -4   3   7       44.33       55.71     10.50 o 
  -3   3   7      411.40      398.32     25.90 o 
  -2   3   7        9.15       11.91      6.31 o 
  -1   3   7      908.33      971.21     63.63 o 
   0   3   7      375.20      379.58     16.57 o 
   1   3   7      381.03      371.78     16.03 o 
   2   3   7       20.12       19.19      5.58 o 
   3   3   7      641.81      621.37     23.73 o 
   4   3   7      113.14      115.12      9.71 o 
   5   3   7       14.41       14.29      7.70 o 
   6   3   7      111.51      115.59     20.00 o 
  -4   4   7       16.33       10.68     10.37 o 
  -3   4   7       17.75       25.64      9.84 o 
  -2   4   7      321.58      299.08     30.20 o 
  -1   4   7        1.74        7.05     11.78 o 
   0   4   7        4.92        4.17      8.51 o 
   1   4   7        5.73       33.12      9.80 o 
   2   4   7      533.80      542.09     33.74 o 
   3   4   7       14.01       13.82     10.44 o 
   4   4   7       99.74      113.59     14.41 o 
  -8   0   8      116.45      135.52     21.30 o 
  -6   0   8     1221.83     1231.72     41.21 o 
  -4   0   8       76.19       83.76      5.35 o 
  -2   0   8     5482.21     5167.10    136.96 o 
   0   0   8     2611.97     2757.53     73.76 o 
   2   0   8     3882.16     4231.81    122.81 o 
   4   0   8     3203.59     3177.23     95.54 o 
   6   0   8        4.70        1.68      7.88 o 
  -8   1   8       22.63       21.22     15.63 o 
  -7   1   8     1003.03     1081.77     38.98 o 
  -6   1   8       18.23       16.82      5.87 o 
  -5   1   8      454.81      458.31     11.81 o 
  -4   1   8      268.17      254.43      7.73 o 
  -3   1   8     1963.95     1881.09     33.92 o 
  -2   1   8      138.50      160.25      5.25 o 
  -1   1   8     6641.12     6952.66    203.42 o 
   0   1   8     2076.04     2206.62     38.89 o 
   1   1   8       56.34       60.49      2.85 o 
   2   1   8      221.67      285.61     13.05 o 
   3   1   8     4802.65     4962.79    114.90 o 
   4   1   8        3.80        6.38      4.72 o 
   5   1   8      554.83      523.38     30.69 o 
   6   1   8      190.06      201.98     19.60 o 
   7   1   8      195.21      202.61     13.74 o 
  -7   2   8        3.66        9.14      7.67 o 
  -6   2   8      182.18      189.96     11.65 o 
  -5   2   8      259.48      260.69     12.12 o 
  -4   2   8       97.87      102.32      6.49 o 
  -3   2   8      638.09      610.81     17.37 o 
  -2   2   8      512.84      502.53     12.18 o 
  -1   2   8       11.15        8.39      1.72 o 
   0   2   8      939.18      962.00     21.92 o 
   1   2   8     2177.32     2195.97     52.24 o 
   2   2   8       63.36       48.34      5.20 o 
   3   2   8       16.88       27.35      5.27 o 
   4   2   8      985.05      929.95     26.88 o 
   5   2   8      500.58      505.74     18.80 o 
   6   2   8        8.14        4.88      7.63 o 
   7   2   8      205.50      229.82     18.26 o 
  -6   3   8       12.02       11.43      8.10 o 
  -5   3   8        6.82       16.70      7.86 o 
  -4   3   8      347.05      338.05     18.08 o 
  -3   3   8      463.50      442.25     15.19 o 
  -2   3   8      146.04      151.69     10.69 o 
  -1   3   8      204.52      237.84     12.87 o 
   0   3   8      661.22      668.47     23.65 o 
   1   3   8        0.22       -2.95      6.07 o 
   2   3   8      572.61      556.80     18.01 o 
   3   3   8        4.83        4.79      5.76 o 
   4   3   8      254.62      277.58     15.13 o 
   5   3   8       76.48       80.91     11.85 o 
   6   3   8      174.51      205.29     17.69 o 
  -4   4   8        1.02       -0.12     10.04 o 
  -3   4   8      361.90      277.35     26.55 o 
  -2   4   8       21.69       35.58     12.44 o 
  -1   4   8       49.14       43.66     13.59 o 
   0   4   8        7.03       16.39      9.02 o 
   1   4   8      554.66      585.49     60.36 o 
   2   4   8       79.17       82.25     21.85 o 
   3   4   8       28.59       -1.88      9.91 o 
   4   4   8       23.69       38.11     12.20 o 
  -7   0   9      147.61      157.31     19.35 o 
  -5   0   9      793.55      786.63     21.78 o 
  -3   0   9     1117.81     1044.24     25.97 o 
  -1   0   9       40.21       56.63      3.76 o 
   1   0   9    11049.04    11108.29    292.34 o 
   3   0   9     2415.88     2583.78     77.75 o 
   5   0   9     1337.81     1387.44     46.82 o 
   7   0   9     1072.51     1042.13     68.34 o 
  -8   1   9       48.32       64.36     19.41 o 
  -7   1   9       64.08       70.08     11.08 o 
  -6   1   9       18.78       17.19      6.59 o 
  -5   1   9       81.87       84.51      5.26 o 
  -4   1   9     2056.21     2001.55     38.16 o 
  -3   1   9      696.59      770.90     17.47 o 
  -2   1   9     2785.79     2901.27     57.72 o 
  -1   1   9     1143.06     1251.29     26.18 o 
   0   1   9     5489.65     5792.83    162.10 o 
   1   1   9       61.18       65.23      3.19 o 
   2   1   9     8532.00     8799.51    231.24 o 
   3   1   9      396.29      420.51     14.06 o 
   4   1   9      179.35      188.24     17.86 o 
   5   1   9      181.25      155.64     10.15 o 
   6   1   9     1150.40     1088.52     32.13 o 
   7   1   9      177.69      168.64     20.00 o 
  -7   2   9        0.45       -1.41      7.88 o 
  -6   2   9      294.51      286.06     22.26 o 
  -5   2   9      165.48      182.50     10.37 o 
  -4   2   9       37.02       41.35      5.23 o 
  -3   2   9      677.66      653.40     19.39 o 
  -2   2   9     3202.80     3428.54    116.45 o 
  -1   2   9      250.83      248.97      7.54 o 
   0   2   9      369.15      377.92      9.66 o 
   1   2   9     2726.07     2809.06     66.03 o 
   2   2   9       12.29       12.85      4.28 o 
   3   2   9      535.02      501.66     16.52 o 
   4   2   9     1030.28     1045.16     29.55 o 
   5   2   9      526.39      507.66     30.86 o 
   6   2   9        6.84        0.10      7.67 o 
   7   2   9      204.37      181.27     16.73 o 
  -6   3   9        5.65        2.91      7.90 o 
  -5   3   9      162.60      183.32     12.20 o 
  -4   3   9       74.92       92.56      9.03 o 
  -3   3   9      700.71      618.96     18.89 o 
  -2   3   9       16.90       34.69      5.98 o 
  -1   3   9      727.55      745.87     37.79 o 
   0   3   9      219.61      212.53     21.72 o 
   1   3   9        0.46       -0.23     10.79 o 
   2   3   9      526.08      504.46     16.88 o 
   3   3   9      548.49      543.93     26.43 o 
   4   3   9        0.48       -2.30      6.50 o 
   5   3   9      207.35      217.41     13.76 o 
   6   3   9      141.46      160.32     16.60 o 
  -4   4   9        3.18       -1.12      9.92 o 
  -3   4   9       39.00       30.56     14.42 o 
  -2   4   9      112.73      161.10     17.40 o 
  -1   4   9        0.16       12.82      8.90 o 
   0   4   9      127.60      157.87     22.66 o 
   1   4   9        1.80       15.57      9.80 o 
   2   4   9       27.10       22.73     10.58 o 
   3   4   9        8.14        7.68     10.24 o 
   4   4   9      210.44      231.12     18.01 o 
  -6   0  10     1461.35     1394.63     46.17 o 
  -4   0  10      372.14      365.12     11.63 o 
  -2   0  10     3099.70     2929.85     78.87 o 
   0   0  10    13222.43    11934.41    313.69 o 
   2   0  10     2401.99     2403.83     65.71 o 
   4   0  10     3207.01     3255.46    151.52 o 
   6   0  10      349.25      310.00     18.50 o 
  -8   1  10       24.77       41.49     11.92 o 
  -7   1  10      131.28      167.96     18.66 o 
  -6   1  10       25.00       30.75      5.47 o 
  -5   1  10      990.37      976.38     33.85 o 
  -4   1  10       85.48       73.30      4.50 o 
  -3   1  10       17.44       28.40      5.24 o 
  -2   1  10      190.22      176.77      5.78 o 
  -1   1  10     5317.99     5319.34    244.43 o 
   0   1  10       29.35       28.48      2.60 o 
   1   1  10     1662.94     1864.85     58.95 o 
   2   1  10     3156.22     3596.05    137.33 o 
   3   1  10     2024.01     2000.23     70.12 o 
   4   1  10       81.51       88.79      7.64 o 
   5   1  10     1674.24     1625.68     43.10 o 
   6   1  10       34.30       35.14      8.43 o 
   7   1  10       42.87       29.16      9.21 o 
  -7   2  10      107.72      106.21     13.66 o 
  -6   2  10      226.01      236.99     12.74 o 
  -5   2  10       68.18       68.46      7.69 o 
  -4   2  10       97.94      101.85      6.56 o 
  -3   2  10      123.79      113.73      8.29 o 
  -2   2  10      715.06      700.51     15.77 o 
  -1   2  10      119.44      131.74      5.43 o 
   0   2  10     1018.49      985.13     21.28 o 
   1   2  10     1496.42     1489.54     40.82 o 
   2   2  10       71.32      106.86      6.85 o 
   3   2  10      465.98      417.37     32.89 o 
   4   2  10      974.16      869.12     25.94 o 
   5   2  10       73.96       77.00     10.87 o 
   6   2  10      159.16      152.30     20.95 o 
   7   2  10      133.23      108.30     12.71 o 
  -6   3  10       11.69       10.75      8.25 o 
  -5   3  10       75.87       96.50      9.89 o 
  -4   3  10      374.30      361.55     20.82 o 
  -3   3  10       33.46       39.16      6.52 o 
  -2   3  10      499.11      475.13     15.80 o 
  -1   3  10      263.15      266.88     13.94 o 
   0   3  10      473.61      465.64     18.42 o 
   1   3  10      405.56      372.84     16.60 o 
   2   3  10     1026.07      982.99     27.58 o 
   3   3  10       85.64       97.91     12.60 o 
   4   3  10        0.16        3.99      6.79 o 
   5   3  10       72.39       82.06     10.27 o 
   6   3  10      224.65      275.02     30.65 o 
  -4   4  10        0.39       -3.83      9.43 o 
  -3   4  10      291.73      212.50     22.39 o 
  -2   4  10        0.79        2.06     11.47 o 
  -1   4  10        4.08       13.38     13.29 o 
   0   4  10        7.37       14.78      9.45 o 
   1   4  10      230.67      245.75     16.28 o 
   2   4  10       16.03       27.79      9.95 o 
   3   4  10       19.79       27.49     11.28 o 
   4   4  10        0.16        0.82     11.14 o 
  -7   0  11      314.47      350.26     18.76 o 
  -5   0  11       55.25       51.01      7.51 o 
  -3   0  11    12285.42    12290.57    278.88 o 
  -1   0  11      160.02      181.56      7.61 o 
   1   0  11     2306.95     2301.64     62.82 o 
   3   0  11     5211.41     5444.17    207.14 o 
   5   0  11      198.13      208.45     14.17 o 
   7   0  11     1001.65      875.87     49.17 o 
  -8   1  11       16.13       10.00     10.23 o 
  -7   1  11       49.40       50.02     10.58 o 
  -6   1  11       94.48       96.76      9.18 o 
  -5   1  11      347.05      305.53     15.21 o 
  -4   1  11     1292.06     1259.85     25.23 o 
  -3   1  11       62.00       73.02      5.33 o 
  -2   1  11     3705.00     3658.81     72.51 o 
  -1   1  11      447.93      450.15     15.08 o 
   0   1  11      844.16      827.89     29.01 o 
   1   1  11      142.00      145.48      5.20 o 
   2   1  11     5380.45     5775.85    113.01 o 
   3   1  11      141.21      123.85     13.87 o 
   4   1  11      603.18      568.76     31.23 o 
   5   1  11      253.15      273.90     19.11 o 
   6   1  11     1080.06      937.41     30.06 o 
   7   1  11        2.84       12.18     10.36 o 
  -7   2  11       98.96      125.56     14.47 o 
  -6   2  11      137.41      123.96     10.03 o 
  -5   2  11       74.05       72.65      6.66 o 
  -4   2  11      153.03      143.92      7.56 o 
  -3   2  11     1433.93     1452.48     75.37 o 
  -2   2  11      280.55      283.17     10.56 o 
  -1   2  11      248.70      255.02     11.54 o 
   0   2  11     1605.33     1553.47     32.17 o 
   1   2  11     3532.37     3544.15     70.51 o 
   2   2  11       48.41       45.89      5.28 o 
   3   2  11      576.72      536.11     17.47 o 
   4   2  11      968.28      985.07     28.60 o 
   5   2  11        2.81        8.89      7.24 o 
   6   2  11       28.18       26.61      8.97 o 
   7   2  11      137.82      162.04     14.19 o 
  -6   3  11        0.22       -0.16      7.94 o 
  -5   3  11       79.65       96.45      9.80 o 
  -4   3  11       59.51       68.75      8.34 o 
  -3   3  11       49.82       59.79      7.07 o 
  -2   3  11       41.75       50.53      6.58 o 
  -1   3  11      775.04      756.44     24.99 o 
   0   3  11       59.17       59.99     16.04 o 
   1   3  11      802.21      736.51     81.51 o 
   2   3  11      491.61      468.58     16.21 o 
   3   3  11      263.58      259.20     12.55 o 
   4   3  11       44.41       54.48      8.49 o 
   5   3  11      520.73      539.13     21.54 o 
  -4   4  11        2.45        4.11     10.21 o 
  -3   4  11        1.78       -3.41     11.73 o 
  -2   4  11       90.53       79.18     11.84 o 
  -1   4  11        0.67       -3.34     11.08 o 
   0   4  11      241.56      207.83     21.62 o 
   1   4  11       38.46       61.43     20.13 o 
   2   4  11        9.46        9.18      9.66 o 
   3   4  11       20.06       23.72     16.84 o 
   4   4  11      222.40      216.45     17.87 o 
  -6   0  12      423.67      412.43     19.10 o 
  -4   0  12     1095.22     1013.34     26.17 o 
  -2   0  12      129.73      110.54      5.79 o 
   0   0  12    11897.63    11074.39    291.54 o 
   2   0  12      740.69      721.02     22.20 o 
   4   0  12     2728.12     2603.59    105.28 o 
   6   0  12      303.12      353.30     28.64 o 
  -7   1  12       35.91       33.70     10.22 o 
  -6   1  12       17.47       20.82      6.70 o 
  -5   1  12      950.09      934.03     22.37 o 
  -4   1  12       16.70       21.97      3.60 o 
  -3   1  12       29.79       17.88      3.04 o 
  -2   1  12     1054.66     1067.04     22.94 o 
  -1   1  12     2416.34     2524.67     97.16 o 
   0   1  12        0.38       -0.44      2.21 o 
   1   1  12     4865.28     5030.88    154.91 o 
   2   1  12      872.14      934.83     22.28 o 
   3   1  12      443.86      428.12     14.73 o 
   4   1  12      292.82      287.11     18.22 o 
   5   1  12     1287.79     1274.83     36.30 o 
   6   1  12       92.89       97.03     10.47 o 
   7   1  12       98.33      108.95     11.83 o 
  -7   2  12      132.52      145.60     15.04 o 
  -6   2  12      154.56      188.34     11.44 o 
  -5   2  12        0.05        0.95      4.93 o 
  -4   2  12      695.28      662.03     19.46 o 
  -3   2  12      843.28      818.24     28.28 o 
  -2   2  12       37.97       40.78      5.26 o 
  -1   2  12      411.49      410.31     10.72 o 
   0   2  12     2038.43     2110.80     53.37 o 
   1   2  12     1378.86     1333.34     28.30 o 
   2   2  12       63.50       50.85      5.72 o 
   3   2  12      661.48      674.35     22.47 o 
   4   2  12      546.33      511.48     28.12 o 
   5   2  12       17.79       12.61     10.09 o 
   6   2  12      178.79      152.99     12.95 o 
  -6   3  12       81.40       90.96     10.60 o 
  -5   3  12       31.79       36.57      8.29 o 
  -4   3  12      125.55      105.72     10.03 o 
  -3   3  12      163.81      168.50     24.31 o 
  -2   3  12      344.60      348.84     13.54 o 
  -1   3  12      102.07      124.20     11.91 o 
   0   3  12        0.08        0.31      6.36 o 
   1   3  12       71.42       70.83      8.93 o 
   2   3  12      504.61      479.33     28.58 o 
   3   3  12        1.32        1.49      5.97 o 
   4   3  12      104.46      117.50     10.43 o 
   5   3  12      195.92      210.56     25.00 o 
  -4   4  12       45.19       47.70     11.36 o 
  -3   4  12      155.65      118.64     18.12 o 
  -2   4  12       12.63        6.00      9.42 o 
  -1   4  12       53.65       41.98     10.69 o 
   0   4  12        2.55       21.99     14.48 o 
   1   4  12       81.02       86.46     12.80 o 
   2   4  12        4.43       -1.22      9.39 o 
   3   4  12      175.85      151.92     15.52 o 
  -7   0  13      471.23      465.19     47.52 o 
  -5   0  13      116.50      126.86     13.65 o 
  -3   0  13     2670.58     2616.59     72.44 o 
  -1   0  13     5527.34     5517.51    146.84 o 
   1   0  13     3285.04     3389.46     91.72 o 
   3   0  13     5090.83     5218.77    140.27 o 
   5   0  13      220.44      232.57     22.25 o 
   7   0  13      796.34      770.19     46.07 o 
  -7   1  13        3.05       15.19      9.30 o 
  -6   1  13      237.32      242.09     18.68 o 
  -5   1  13       94.48       98.11      6.58 o 
  -4   1  13      494.51      474.98     14.69 o 
  -3   1  13      349.20      330.28     12.53 o 
  -2   1  13     3450.20     3498.49     78.01 o 
  -1   1  13     1078.63     1110.31     35.38 o 
   0   1  13      181.43      196.62      9.81 o 
   1   1  13       45.64       77.41      4.20 o 
   2   1  13     2441.06     2408.19     49.58 o 
   3   1  13        1.24       -2.26      4.32 o 
   4   1  13     2482.66     2479.40     61.40 o 
   5   1  13      236.57      236.39     12.85 o 
   6   1  13       40.84       42.75      9.18 o 
   7   1  13       48.95       38.92     10.19 o 
  -7   2  13       74.97      106.63     14.12 o 
  -6   2  13       15.33       16.23      7.14 o 
  -5   2  13        1.89        2.52      4.98 o 
  -4   2  13      750.37      696.27     20.16 o 
  -3   2  13      805.34      718.21     20.29 o 
  -2   2  13        3.35        0.83      5.95 o 
  -1   2  13      512.92      508.52     12.67 o 
   0   2  13      866.39      902.13     17.90 o 
   1   2  13       17.15       16.99      3.19 o 
   2   2  13      426.71      389.58     17.09 o 
   3   2  13     1796.38     1708.85     75.43 o 
   4   2  13      526.00      497.09     22.45 o 
   5   2  13       94.88       82.77     10.10 o 
   6   2  13      441.78      396.46     37.65 o 
  -6   3  13        7.27        3.46      8.24 o 
  -5   3  13      138.55      150.89     16.41 o 
  -4   3  13      182.96      154.51     10.23 o 
  -3   3  13      166.16      179.23     12.29 o 
  -2   3  13      146.65      165.84     14.93 o 
  -1   3  13      389.02      360.67     13.46 o 
   0   3  13        1.99        8.55      6.92 o 
   1   3  13      671.02      667.59     38.30 o 
   2   3  13       29.72       30.52      8.57 o 
   3   3  13       18.22       12.39      6.48 o 
   4   3  13       91.83      102.46     14.00 o 
   5   3  13      477.74      502.78     22.53 o 
  -4   4  13      139.28      121.36     24.94 o 
  -3   4  13        8.46       38.10     13.47 o 
  -2   4  13        0.52       -1.17      9.74 o 
  -1   4  13       34.20       34.37     10.54 o 
   0   4  13      690.07      567.32     34.89 o 
   1   4  13        1.23       -2.37      9.08 o 
   2   4  13      103.45      110.17     13.49 o 
   3   4  13        3.45       13.61     11.02 o 
  -6   0  14      196.43      240.55     14.75 o 
  -4   0  14      760.21      703.02     25.73 o 
  -2   0  14      449.93      406.99     13.80 o 
   0   0  14     3692.61     3497.78     94.44 o 
   2   0  14     3233.68     3452.53     93.84 o 
   4   0  14      202.84      217.49     19.35 o 
   6   0  14     1521.39     1459.51     69.09 o 
  -7   1  14       25.96       31.56      9.95 o 
  -6   1  14      104.71       97.59      9.00 o 
  -5   1  14      597.16      580.31     15.90 o 
  -4   1  14      286.77      260.41     15.56 o 
  -3   1  14     1286.89     1261.47     27.43 o 
  -2   1  14       41.61       45.60      4.60 o 
  -1   1  14      794.86      712.37     32.31 o 
   0   1  14     1322.46     1455.78     35.74 o 
   1   1  14     2723.70     2610.01     71.52 o 
   2   1  14      775.81      780.34     18.01 o 
   3   1  14       53.48       52.49     12.08 o 
   4   1  14      166.34      189.93     10.86 o 
   5   1  14      390.32      417.53     16.92 o 
   6   1  14       65.23       59.05      9.70 o 
   7   1  14      363.67      376.08     23.30 o 
  -7   2  14       69.98       85.77     13.33 o 
  -6   2  14        0.69        0.39      6.69 o 
  -5   2  14       49.69       42.85      6.22 o 
  -4   2  14      649.24      579.66     17.82 o 
  -3   2  14      230.44      233.36     15.20 o 
  -2   2  14       53.51       51.07      5.64 o 
  -1   2  14     1271.96     1336.75     27.74 o 
   0   2  14     1156.91     1136.59     24.17 o 
   1   2  14       27.57       33.54      3.71 o 
   2   2  14      575.90      510.72     32.23 o 
   3   2  14     1145.88     1099.08     42.83 o 
   4   2  14      144.87      143.21     11.06 o 
   5   2  14        2.10        8.10      7.90 o 
   6   2  14      495.86      476.44     33.87 o 
  -6   3  14       51.15       43.75      9.24 o 
  -5   3  14       44.93       55.70     12.60 o 
  -4   3  14       12.14        9.65      6.59 o 
  -3   3  14       23.44       32.24      7.39 o 
  -2   3  14      445.07      453.27     15.91 o 
  -1   3  14        9.37       15.04      5.67 o 
   0   3  14      152.03      161.44      8.62 o 
   1   3  14       46.59       59.67     21.88 o 
   2   3  14      319.89      321.27     25.37 o 
   3   3  14       30.24       24.66      7.16 o 
   4   3  14      374.73      366.44     16.50 o 
   5   3  14      110.57      122.21     15.94 o 
  -4   4  14        3.13        1.90      9.62 o 
  -3   4  14        2.81        3.48      9.00 o 
  -2   4  14        2.19        6.65     10.05 o 
  -1   4  14      100.35      107.25     23.47 o 
   0   4  14       21.23       51.33     18.51 o 
   1   4  14       13.46       14.43     16.67 o 
   2   4  14       19.29       25.88     10.77 o 
   3   4  14      179.18      166.79     20.50 o 
  -7   0  15      145.22      145.27     18.43 o 
  -5   0  15      864.18      805.58     34.93 o 
  -3   0  15      877.27      825.42     25.29 o 
  -1   0  15     5875.10     5743.76    163.26 o 
   1   0  15      330.49      368.98     14.52 o 
   3   0  15     5524.72     5421.85    145.87 o 
   5   0  15     1858.60     1798.05     79.44 o 
   7   0  15      106.89      126.49     22.22 o 
  -7   1  15       16.88       21.71     10.65 o 
  -6   1  15      297.26      324.86     14.53 o 
  -5   1  15       11.42       23.52      6.15 o 
  -4   1  15       56.69       52.43      5.84 o 
  -3   1  15      350.70      322.84     27.51 o 
  -2   1  15     2911.33     2733.86     61.96 o 
  -1   1  15       46.28       48.90      3.62 o 
   0   1  15     1687.94     1687.61     44.27 o 
   1   1  15      983.54     1069.46     22.69 o 
   2   1  15      845.72      819.41     24.69 o 
   3   1  15      134.79      140.78      8.68 o 
   4   1  15     3011.10     2985.08     72.70 o 
   5   1  15      233.50      254.66     20.16 o 
   6   1  15       14.00       16.69      8.11 o 
   7   1  15       60.36       48.92     11.62 o 
  -7   2  15       86.21       99.46     13.82 o 
  -6   2  15        3.23        8.61      8.74 o 
  -5   2  15        6.99       10.47      5.47 o 
  -4   2  15      201.22      202.50     10.06 o 
  -3   2  15       42.21       39.10      5.91 o 
  -2   2  15       48.10       54.39      5.85 o 
  -1   2  15     1457.39     1472.97     84.39 o 
   0   2  15      503.31      517.69     13.97 o 
   1   2  15      556.64      592.77     14.51 o 
   2   2  15      590.51      564.66     23.23 o 
   3   2  15      674.86      622.58     34.64 o 
   4   2  15        1.24       -1.27      6.50 o 
   5   2  15      937.90      864.68     27.80 o 
   6   2  15      372.36      351.63     17.87 o 
  -6   3  15       11.32       10.08     10.84 o 
  -5   3  15      133.16      121.20     15.52 o 
  -4   3  15        2.31        4.12      6.60 o 
  -3   3  15      483.69      475.79     16.85 o 
  -2   3  15       90.26       96.36      8.37 o 
  -1   3  15      163.61      133.95      8.66 o 
   0   3  15      585.45      622.65     16.22 o 
   1   3  15      892.24      838.03     64.15 o 
   2   3  15       33.26       30.91      8.81 o 
   3   3  15      100.99       95.13     12.18 o 
   4   3  15       77.07       89.59     10.44 o 
   5   3  15      143.75      136.12     12.87 o 
  -3   4  15        2.86       11.71      9.12 o 
  -2   4  15       19.23       34.00     11.59 o 
  -1   4  15        3.69        4.62     10.24 o 
   0   4  15      180.07      200.00     16.37 o 
   1   4  15       74.60       63.82     16.26 o 
   2   4  15      122.74      114.20     32.31 o 
   3   4  15        0.07       12.55     11.01 o 
  -6   0  16       10.12        2.85      7.38 o 
  -4   0  16     1762.06     1908.71     91.17 o 
  -2   0  16      918.57      860.43     25.87 o 
   0   0  16       98.61      205.01     17.39 o 
   2   0  16     4357.96     4506.11    121.83 o 
   4   0  16      156.12      156.68     17.55 o 
   6   0  16     1399.39     1441.36     69.01 o 
  -7   1  16      106.27       99.33     12.79 o 
  -6   1  16       96.77      106.48     13.94 o 
  -5   1  16      187.06      162.86     10.21 o 
  -4   1  16       42.85       34.89      7.14 o 
  -3   1  16     1465.84     1298.48     52.89 o 
  -2   1  16      501.59      451.38     13.75 o 
  -1   1  16      410.92      408.13     10.41 o 
   0   1  16      177.18      160.76     13.76 o 
   1   1  16     3649.58     3430.42    100.30 o 
   2   1  16       34.87       33.40      5.24 o 
   3   1  16     1166.54     1100.19     30.10 o 
   4   1  16       52.07       61.20     12.79 o 
   5   1  16     1022.26      966.19     29.39 o 
   6   1  16        3.31       19.50      8.43 o 
   7   1  16      538.40      536.40     22.60 o 
  -7   2  16       21.55       17.04     10.71 o 
  -6   2  16        0.36        3.02      9.25 o 
  -5   2  16      121.45      124.93      8.24 o 
  -4   2  16      165.94      179.44     10.74 o 
  -3   2  16       12.25       16.73      5.56 o 
  -2   2  16      370.24      375.56     17.36 o 
  -1   2  16     1132.46     1109.21     57.62 o 
   0   2  16      192.95      196.67      7.50 o 
   1   2  16       37.24       33.27      3.63 o 
   2   2  16      961.20      887.16     46.19 o 
   3   2  16      680.13      675.01     56.68 o 
   4   2  16       10.36        5.38      6.81 o 
   5   2  16       11.86       11.53      8.34 o 
   6   2  16      134.34      136.36     13.07 o 
  -5   3  16        1.35        4.37      7.41 o 
  -4   3  16       93.94       91.89      9.06 o 
  -3   3  16      108.50      131.12     10.00 o 
  -2   3  16      103.49       99.52      8.61 o 
  -1   3  16       55.42       63.64      7.29 o 
   0   3  16      954.00      902.96    144.15 o 
   1   3  16      152.72      157.08     12.01 o 
   2   3  16      117.93      123.06     11.93 o 
   3   3  16       76.41       80.90     12.32 o 
   4   3  16      260.29      285.51     19.17 o 
   5   3  16       11.29        7.92      9.48 o 
  -3   4  16        4.88        8.08     14.85 o 
  -2   4  16        1.34       11.96     10.99 o 
  -1   4  16      113.42      135.32     16.76 o 
   0   4  16       16.86       20.76     11.12 o 
   1   4  16        5.48      -15.63     12.33 o 
   2   4  16        0.20        7.10     16.36 o 
   3   4  16       94.71      125.60     21.40 o 
  -7   0  17       89.07      108.37     17.49 o 
  -5   0  17      424.50      460.54     28.91 o 
  -3   0  17       44.96       42.69     11.32 o 
  -1   0  17     6606.74     6777.80    180.83 o 
   1   0  17      929.24      914.29     28.18 o 
   3   0  17      595.93      578.79     20.29 o 
   5   0  17     1062.66     1100.50     54.13 o 
   7   0  17       24.29       19.24     18.49 o 
  -7   1  17        0.36       -3.12      9.03 o 
  -6   1  17      266.69      291.69     14.09 o 
  -5   1  17       50.76       44.43      9.59 o 
  -4   1  17      644.79      577.26     17.57 o 
  -3   1  17      233.79      211.89     14.84 o 
  -2   1  17     1453.02     1389.39     33.82 o 
  -1   1  17      107.85      112.58      7.97 o 
   0   1  17     5355.17     5710.63    215.67 o 
   1   1  17      524.33      556.67     18.98 o 
   2   1  17       12.14        8.29      7.93 o 
   3   1  17      715.73      670.83     28.64 o 
   4   1  17     1848.65     1719.79     45.13 o 
   5   1  17       11.57        5.13      7.24 o 
   6   1  17      449.05      437.98     19.56 o 
  -7   2  17        6.13       11.91     10.68 o 
  -6   2  17       14.92       26.08      9.94 o 
  -5   2  17      450.06      430.78     14.14 o 
  -4   2  17      253.76      215.99     14.98 o 
  -3   2  17        4.63       -2.39      5.09 o 
  -2   2  17      409.33      404.27     19.57 o 
  -1   2  17     1045.21      983.40     41.52 o 
   0   2  17      375.86      412.40     13.01 o 
   1   2  17      527.37      572.98     34.23 o 
   2   2  17      987.81      995.46     27.73 o 
   3   2  17      237.22      217.10     20.21 o 
   4   2  17      348.36      335.97     17.73 o 
   5   2  17      175.81      184.40     21.96 o 
   6   2  17      270.85      264.95     19.43 o 
  -5   3  17       18.59       19.53      7.52 o 
  -4   3  17       87.72       81.79      8.95 o 
  -3   3  17      219.24      236.51     12.18 o 
  -2   3  17        0.99        8.44      6.52 o 
  -1   3  17       25.31       32.76      8.29 o 
   0   3  17      568.63      614.92     66.64 o 
   1   3  17      169.19      175.16     10.24 o 
   2   3  17       18.20       20.48      9.00 o 
   3   3  17      496.76      541.65     24.20 o 
   4   3  17      153.80      185.67     23.65 o 
   5   3  17        0.97       -0.31      8.98 o 
  -3   4  17        0.05       10.86     12.53 o 
  -2   4  17       79.21       85.74     13.36 o 
  -1   4  17        0.64       16.49     14.25 o 
   0   4  17        1.87       12.51     10.93 o 
   1   4  17        0.99       12.83     10.77 o 
   2   4  17      213.69      201.70     16.41 o 
  -6   0  18      205.89      204.27     20.84 o 
  -4   0  18      494.83      528.30     30.68 o 
  -2   0  18     3042.24     2815.65     77.44 o 
   0   0  18      271.74      288.70     12.54 o 
   2   0  18     5035.68     4857.44    131.40 o 
   4   0  18       37.38       21.76     13.33 o 
   6   0  18      306.08      313.85     29.16 o 
  -7   1  18      113.88      138.78     13.07 o 
  -6   1  18      117.72      122.74     10.53 o 
  -5   1  18        1.75       -3.58      5.97 o 
  -4   1  18       15.94       20.74      5.49 o 
  -3   1  18      791.10      754.24     20.82 o 
  -2   1  18        4.53        8.27      4.28 o 
  -1   1  18     1733.68     1785.63     41.15 o 
   0   1  18       52.39       56.93      6.58 o 
   1   1  18     1024.79     1057.73     33.12 o 
   2   1  18       17.99       19.81      5.22 o 
   3   1  18     2248.77     2224.23     52.60 o 
   4   1  18       59.05       74.13     11.27 o 
   5   1  18        0.71       -7.20      9.29 o 
   6   1  18      109.33      123.98     16.59 o 
  -6   2  18       11.22       10.69     10.44 o 
  -5   2  18      271.30      228.29     12.06 o 
  -4   2  18      125.91      117.73     12.90 o 
  -3   2  18       12.69       12.96      6.39 o 
  -2   2  18      320.47      311.51     20.76 o 
  -1   2  18       69.24       66.47      6.51 o 
   0   2  18       63.93       72.85      8.51 o 
   1   2  18      497.06      551.16     17.32 o 
   2   2  18      633.48      613.81     31.07 o 
   3   2  18       94.18       93.84     12.47 o 
   4   2  18      198.29      241.70     19.15 o 
   5   2  18      530.47      540.64     21.56 o 
   6   2  18      103.35      100.76     14.92 o 
  -5   3  18        0.93       -3.11      7.15 o 
  -4   3  18       87.31       82.68      8.84 o 
  -3   3  18       58.27       62.80      8.49 o 
  -2   3  18       52.04       57.48      8.05 o 
  -1   3  18        1.50       10.45      6.16 o 
   0   3  18      194.85      184.61     13.93 o 
   1   3  18        6.43        9.49      6.45 o 
   2   3  18       31.18       30.28     14.19 o 
   3   3  18       98.85      117.57     19.14 o 
   4   3  18      403.78      433.77     31.81 o 
  -3   4  18       14.69       21.08     10.43 o 
  -2   4  18        1.79       15.32     13.79 o 
  -1   4  18      208.04      196.13     16.69 o 
   0   4  18       22.20       30.69     11.47 o 
   1   4  18      111.77      101.03     32.50 o 
   2   4  18        0.06       10.62     13.16 o 
  -7   0  19       21.05       25.49     16.03 o 
  -5   0  19      757.17      749.03     59.56 o 
  -3   0  19      179.37      172.42     17.60 o 
  -1   0  19     2065.32     2124.90     84.58 o 
   1   0  19     3793.18     3670.69    130.19 o 
   3   0  19      476.10      515.17     29.79 o 
   5   0  19     1741.16     1778.78     79.99 o 
  -7   1  19       17.33       44.54     12.11 o 
  -6   1  19      137.14      166.95     11.55 o 
  -5   1  19        5.40        2.31      6.34 o 
  -4   1  19      674.38      660.86     25.41 o 
  -3   1  19      232.11      234.97     10.23 o 
  -2   1  19       55.61       62.93      6.03 o 
  -1   1  19      325.82      369.93     10.40 o 
   0   1  19     1510.81     1407.72     29.45 o 
   1   1  19       87.33       93.17      7.59 o 
   2   1  19     1228.49     1271.69     31.92 o 
   3   1  19      667.60      674.63     20.16 o 
   4   1  19       14.70       25.92      6.52 o 
   5   1  19       22.28        4.82      9.97 o 
   6   1  19      847.44      813.72     33.01 o 
  -6   2  19       28.55       25.23      8.45 o 
  -5   2  19      353.73      300.16     23.38 o 
  -4   2  19        1.84        8.67      5.67 o 
  -3   2  19      252.70      249.96     22.81 o 
  -2   2  19     1317.34     1279.59     53.74 o 
  -1   2  19      847.37      809.19     65.42 o 
   0   2  19       50.51       61.75      6.65 o 
   1   2  19      752.87      767.58     69.74 o 
   2   2  19      695.62      718.09     43.19 o 
   3   2  19        0.19        1.70      6.09 o 
   4   2  19      201.76      221.66     13.76 o 
   5   2  19      375.08      354.44     32.24 o 
   6   2  19       54.18       56.43     19.70 o 
  -5   3  19        2.64       13.38      7.34 o 
  -4   3  19       31.35       48.86      8.27 o 
  -3   3  19      194.40      183.14     11.56 o 
  -2   3  19        6.16       -2.53      6.54 o 
  -1   3  19      493.05      503.59     31.25 o 
   0   3  19        5.49       23.55      9.26 o 
   1   3  19      166.66      170.59     10.58 o 
   2   3  19       98.00       96.24     12.15 o 
   3   3  19      451.82      465.22     23.72 o 
   4   3  19       13.73       27.55     12.43 o 
  -3   4  19        0.13        3.65      9.01 o 
  -2   4  19       79.89       95.48     10.99 o 
  -1   4  19       25.78       28.59     12.21 o 
   0   4  19      133.55      125.24     15.10 o 
   1   4  19       23.04       20.87     17.98 o 
   2   4  19      109.24      103.99     21.93 o 
  -6   0  20      492.65      512.76     32.34 o 
  -4   0  20        4.14        3.90     11.47 o 
  -2   0  20     2048.28     1847.47     52.46 o 
   0   0  20      381.25      392.42     15.61 o 
   2   0  20     2562.35     2302.22     65.25 o 
   4   0  20     2538.73     2325.98     97.91 o 
   6   0  20       38.34       58.34     19.55 o 
  -7   1  20       93.94      129.86     11.97 o 
  -6   1  20        5.67        5.04      7.43 o 
  -5   1  20       37.65       40.64      7.81 o 
  -4   1  20      110.32      110.42     18.58 o 
  -3   1  20      435.01      427.71     14.56 o 
  -2   1  20       66.36       56.26      9.42 o 
  -1   1  20      232.81      210.50      7.68 o 
   0   1  20      235.58      215.92      8.27 o 
   1   1  20      107.45      103.31      7.61 o 
   2   1  20      363.39      363.11     13.53 o 
   3   1  20     1402.20     1394.23     35.57 o 
   4   1  20      401.37      408.48     20.78 o 
   5   1  20      225.75      228.97     18.61 o 
   6   1  20      104.81      101.06     15.19 o 
  -6   2  20       16.09       33.58      8.97 o 
  -5   2  20       30.25       53.90     10.57 o 
  -4   2  20        0.08       18.04      8.88 o 
  -3   2  20       26.27       26.25      7.01 o 
  -2   2  20      347.26      354.37     30.47 o 
  -1   2  20       20.01       14.09      5.59 o 
   0   2  20      522.29      536.01     22.48 o 
   1   2  20      767.29      741.10     21.59 o 
   2   2  20      316.56      328.89     13.78 o 
   3   2  20       15.22       12.76      9.26 o 
   4   2  20     1041.38      969.24     37.88 o 
   5   2  20      351.22      338.55     18.80 o 
  -5   3  20        1.04       -4.10      7.48 o 
  -4   3  20       99.57       98.61      9.86 o 
  -3   3  20        7.81       19.22      7.50 o 
  -2   3  20        6.10       14.18      7.04 o 
  -1   3  20      130.94      159.31     21.70 o 
   0   3  20      459.92      482.27     21.66 o 
   1   3  20        2.01       11.44      9.38 o 
   2   3  20      156.02      171.26     11.71 o 
   3   3  20       57.24       74.86     13.02 o 
   4   3  20      147.60      167.61     18.58 o 
  -2   4  20        6.10       14.40      9.03 o 
  -1   4  20       70.92       86.66     19.01 o 
   0   4  20       21.40       18.91     11.93 o 
   1   4  20       89.01       87.95     28.47 o 
  -7   0  21        0.57       -0.57     14.45 o 
  -5   0  21       76.87      116.26     17.03 o 
  -3   0  21     1849.64     1726.31     74.83 o 
  -1   0  21      328.00      347.17     42.15 o 
   1   0  21     2895.72     2934.90     81.63 o 
   3   0  21     2717.93     2395.67     98.60 o 
   5   0  21      911.88      849.47     46.53 o 
  -7   1  21       24.23       30.98      9.56 o 
  -6   1  21       32.48       41.46      8.94 o 
  -5   1  21       29.12       33.65      7.99 o 
  -4   1  21      548.95      518.76     22.06 o 
  -3   1  21      221.39      236.79     19.29 o 
  -2   1  21      633.47      631.72     32.96 o 
  -1   1  21      386.75      383.46     20.86 o 
   0   1  21     1150.41     1172.87     25.59 o 
   1   1  21       43.92       41.54      5.12 o 
   2   1  21     2419.38     2452.44     57.35 o 
   3   1  21       91.81       87.93      8.15 o 
   4   1  21      191.22      195.17     15.18 o 
   5   1  21      160.34      211.01     24.11 o 
   6   1  21      504.07      501.91     26.22 o 
  -6   2  21       33.10       21.90     12.60 o 
  -5   2  21       42.22       75.39     12.05 o 
  -4   2  21        1.56       -1.26      9.13 o 
  -3   2  21      217.80      214.04     10.94 o 
  -2   2  21      967.44      930.49     50.01 o 
  -1   2  21      199.33      205.35     10.41 o 
   0   2  21       84.36       84.17      7.41 o 
   1   2  21     1065.93     1099.10     31.24 o 
   2   2  21       61.72       69.50      8.17 o 
   3   2  21      308.73      316.75     14.27 o 
   4   2  21       57.42       82.73     12.99 o 
   5   2  21       74.27       97.63     30.22 o 
  -5   3  21      100.66      115.10     19.38 o 
  -4   3  21       36.44       57.89      8.79 o 
  -3   3  21       60.51       76.61      9.30 o 
  -2   3  21        0.85        5.25      7.10 o 
  -1   3  21      578.88      572.59     35.19 o 
   0   3  21       32.24       33.09     10.42 o 
   1   3  21       17.38       19.28     14.45 o 
   2   3  21       32.82       37.07     11.02 o 
   3   3  21      115.90      153.35     18.79 o 
   4   3  21        0.12        0.69     12.27 o 
  -2   4  21       82.99       85.53     15.04 o 
  -1   4  21        1.80        3.22     12.14 o 
   0   4  21       27.88       21.66     12.14 o 
   1   4  21        0.03        4.19     11.71 o 
  -6   0  22       73.61       69.12     17.80 o 
  -4   0  22        5.62       -4.50     12.39 o 
  -2   0  22       74.06       68.15     12.90 o 
   0   0  22     1751.57     1736.20     50.78 o 
   2   0  22      360.47      313.48     28.43 o 
   4   0  22     1285.92     1247.15     59.06 o 
   6   0  22      347.59      347.08     31.91 o 
  -7   1  22       34.55       54.19     10.14 o 
  -6   1  22       21.57       28.05      8.51 o 
  -5   1  22      245.63      240.66     16.59 o 
  -4   1  22        2.93        7.71      8.65 o 
  -3   1  22      154.85      170.43      9.45 o 
  -2   1  22      114.19      119.04      7.82 o 
  -1   1  22     1839.82     1803.73     43.60 o 
   0   1  22      182.53      193.39      8.03 o 
   1   1  22      172.32      173.58      7.97 o 
   2   1  22      619.95      621.96     19.11 o 
   3   1  22     2188.80     2095.13     50.61 o 
   4   1  22       20.86        8.90     10.07 o 
   5   1  22      657.13      609.39     27.38 o 
   6   1  22      119.55      161.39     17.45 o 
  -6   2  22       29.39       41.67      9.55 o 
  -5   2  22       25.42       30.25     11.04 o 
  -4   2  22       47.05       53.01     14.84 o 
  -3   2  22      149.74      145.66      9.88 o 
  -2   2  22      316.21      327.02     17.04 o 
  -1   2  22       94.55       95.68     13.00 o 
   0   2  22      256.54      271.73     15.12 o 
   1   2  22      723.24      767.65     22.65 o 
   2   2  22        1.56        5.63      6.67 o 
   3   2  22      232.86      250.13     13.05 o 
   4   2  22      370.78      354.35     16.14 o 
   5   2  22      178.45      195.00     18.13 o 
  -5   3  22       26.82       33.34      9.09 o 
  -4   3  22       65.50       79.18     12.61 o 
  -3   3  22        0.89        1.06      7.49 o 
  -2   3  22        5.98        5.86      7.37 o 
  -1   3  22      461.00      452.40     17.13 o 
   0   3  22       50.35       75.93     20.37 o 
   1   3  22       20.38       27.00     19.90 o 
   2   3  22      333.18      319.94     15.04 o 
   3   3  22       91.32      113.06     11.27 o 
   4   3  22        2.28       -5.18     15.22 o 
  -1   4  22        0.02       22.70     14.94 o 
   0   4  22        3.24       16.17     12.56 o 
  -7   0  23      105.88      139.05     21.76 o 
  -5   0  23       24.73       53.18     15.88 o 
  -3   0  23     2303.83     2147.51     91.29 o 
  -1   0  23       66.31       84.29     11.74 o 
   1   0  23     1736.97     1460.10    150.95 o 
   3   0  23       30.90       16.14     12.10 o 
   5   0  23        9.74       20.99     15.68 o 
  -6   1  23       87.29       78.63     10.24 o 
  -5   1  23       21.05       32.24     11.20 o 
  -4   1  23      299.71      315.80     48.19 o 
  -3   1  23        0.03       -8.16     14.05 o 
  -2   1  23     2667.67     2585.39     60.67 o 
  -1   1  23       11.80       21.78      5.61 o 
   0   1  23      207.30      198.91      8.56 o 
   1   1  23       89.66       94.45      7.30 o 
   2   1  23     1182.40     1187.85     48.75 o 
   3   1  23        3.11        5.39      6.52 o 
   4   1  23      138.61      151.30     31.92 o 
   5   1  23       87.29       98.91     25.36 o 
  -6   2  23       56.96       57.38     10.09 o 
  -5   2  23        2.10       14.12     10.31 o 
  -4   2  23       39.96       48.95     11.07 o 
  -3   2  23      196.17      210.02     11.51 o 
  -2   2  23        1.53        3.93      6.15 o 
  -1   2  23       10.97        8.52      6.05 o 
   0   2  23      380.35      371.52     14.34 o 
   1   2  23      113.53      131.70     11.13 o 
   2   2  23      194.53      197.24     11.30 o 
   3   2  23      174.14      168.64     15.17 o 
   4   2  23      425.23      411.78     19.88 o 
   5   2  23        0.20        2.96     19.62 o 
  -4   3  23       20.33       14.45     10.54 o 
  -3   3  23        4.39        5.47      7.61 o 
  -2   3  23        7.24       17.40      7.77 o 
  -1   3  23       85.98       88.91     12.49 o 
   0   3  23       11.23       13.84     10.89 o 
   1   3  23      136.87      124.78     13.32 o 
   2   3  23      167.13      184.39     12.49 o 
   3   3  23       38.91       61.06     18.38 o 
  -6   0  24      106.76      137.04     20.27 o 
  -4   0  24       35.33       39.16     14.51 o 
  -2   0  24      737.75      716.35     38.25 o 
   0   0  24     1399.61     1454.93     44.05 o 
   2   0  24      588.34      520.84     20.42 o 
   4   0  24     1579.52     1516.71     70.04 o 
   6   0  24      521.53      662.02     43.61 o 
  -6   1  24        6.84        0.67      8.16 o 
  -5   1  24      129.10      145.31     14.50 o 
  -4   1  24      125.13      150.08     28.73 o 
  -3   1  24        3.04        2.29      8.38 o 
  -2   1  24        2.11       13.23      5.79 o 
  -1   1  24      465.13      446.33     25.52 o 
   0   1  24        0.03       -6.42      4.56 o 
   1   1  24     1352.15     1300.49     48.32 o 
   2   1  24      702.63      706.48     21.46 o 
   3   1  24        2.69        3.42      6.45 o 
   4   1  24        2.95       16.43     12.44 o 
   5   1  24      929.15      967.57     72.97 o 
  -6   2  24       87.32      102.16     11.78 o 
  -5   2  24        0.02       -9.80     10.30 o 
  -4   2  24       55.13       65.96     12.76 o 
  -3   2  24      163.06      176.65     17.29 o 
  -2   2  24      272.03      276.30     12.92 o 
  -1   2  24       60.15       59.30      7.69 o 
   0   2  24      565.98      625.82     64.52 o 
   1   2  24      513.64      521.14     18.66 o 
   2   2  24       23.43       29.36      7.81 o 
   3   2  24      315.25      337.03     23.51 o 
   4   2  24      139.61      182.95     12.59 o 
   5   2  24        1.99       -6.76     19.80 o 
  -4   3  24       19.23       17.63     10.87 o 
  -3   3  24        3.72       -1.68      7.77 o 
  -2   3  24      144.33      141.65     12.18 o 
  -1   3  24        7.62        2.34     10.49 o 
   0   3  24       34.46       41.72     10.89 o 
   1   3  24       27.51       35.34     11.03 o 
   2   3  24      482.22      491.74     33.46 o 
   3   3  24       10.34        5.48      9.07 o 
  -5   0  25       49.86       33.49     15.42 o 
  -3   0  25      906.50      955.29     47.99 o 
  -1   0  25      557.97      533.69     20.29 o 
   1   0  25      119.58      113.02      9.91 o 
   3   0  25     1126.98     1087.11     52.21 o 
   5   0  25       42.41       35.72     18.98 o 
  -6   1  25       40.26       53.50      9.73 o 
  -5   1  25        2.49        1.06     10.07 o 
  -4   1  25       38.27       53.94     12.67 o 
  -3   1  25      538.94      504.44     22.95 o 
  -2   1  25       99.69      112.63      8.58 o 
  -1   1  25      215.02      232.48     11.39 o 
   0   1  25      136.14      120.34      7.48 o 
   1   1  25      101.00      108.18      8.29 o 
   2   1  25       28.69       31.25      7.31 o 
   3   1  25       52.76       48.02     11.52 o 
   4   1  25      605.92      614.34     27.00 o 
   5   1  25      183.83      218.13     48.48 o 
  -5   2  25        0.43        0.00     11.00 o 
  -4   2  25      125.25      136.23     14.36 o 
  -3   2  25       86.47      107.53      9.81 o 
  -2   2  25      151.25      136.94     10.11 o 
  -1   2  25      351.39      322.80     15.12 o 
   0   2  25      346.68      379.86     19.26 o 
   1   2  25        3.31       10.64      9.04 o 
   2   2  25        1.27        4.77      7.26 o 
   3   2  25      593.91      583.46     22.36 o 
   4   2  25      118.19      139.31     12.07 o 
  -4   3  25        2.94       15.74     11.49 o 
  -3   3  25      112.38      127.22     11.55 o 
  -2   3  25       21.76       28.22      8.97 o 
  -1   3  25       91.92       88.72     13.32 o 
   0   3  25       56.90       65.81     16.00 o 
   1   3  25      201.16      205.28     16.27 o 
   2   3  25       30.33       46.54     12.11 o 
   3   3  25       47.51       53.13     10.38 o 
  -6   0  26        6.28       35.61     16.43 o 
  -4   0  26      352.53      355.48     27.90 o 
  -2   0  26      185.83      168.06     18.84 o 
   0   0  26     1888.67     1916.65    137.04 o 
   2   0  26     2652.85     2464.74    100.86 o 
   4   0  26      257.24      251.69     24.46 o 
  -6   1  26        3.51       -4.00      9.36 o 
  -5   1  26       75.89       99.74     14.16 o 
  -4   1  26       78.44       76.56     12.26 o 
  -3   1  26       81.74       80.65     11.77 o 
  -2   1  26       84.63       84.27      8.13 o 
  -1   1  26      223.56      231.29     11.51 o 
   0   1  26        0.83        3.07      6.09 o 
   1   1  26     1827.39     1738.13     46.16 o 
   2   1  26        7.76       17.71      9.60 o 
   3   1  26        1.83        1.19      9.59 o 
   4   1  26      116.56      132.37     15.51 o 
   5   1  26      333.01      318.27     22.20 o 
  -5   2  26        0.44       -0.58     16.82 o 
  -4   2  26       87.05       99.00     14.03 o 
  -3   2  26      235.52      233.88     12.93 o 
  -2   2  26       84.39       86.53      9.09 o 
  -1   2  26       63.83       70.10     13.70 o 
   0   2  26      320.89      321.88     21.14 o 
   1   2  26        0.26        3.30      9.07 o 
   2   2  26      619.80      621.43     21.21 o 
   3   2  26      243.99      270.25     14.31 o 
   4   2  26       56.10       99.29     31.19 o 
  -3   3  26        0.53       -2.08      9.36 o 
  -2   3  26      157.69      139.23     11.88 o 
  -1   3  26        7.43       11.52     17.62 o 
   0   3  26       76.58       65.68     16.31 o 
   1   3  26        3.21        9.05     11.39 o 
   2   3  26       86.18       81.31     13.68 o 
  -5   0  27       39.58       26.20     17.09 o 
  -3   0  27      421.21      423.06     30.33 o 
  -1   0  27     1163.53     1197.09     55.91 o 
   1   0  27       61.13       61.01      9.27 o 
   3   0  27      815.94      762.68     41.40 o 
   5   0  27      422.19      452.84     34.29 o 
  -6   1  27       51.83       73.46     29.63 o 
  -5   1  27        2.40       17.77     13.06 o 
  -4   1  27       46.89       64.15     11.72 o 
  -3   1  27       72.93       82.72     11.89 o 
  -2   1  27      398.83      431.05     21.03 o 
  -1   1  27        1.21       -1.67      6.15 o 
   0   1  27      284.76      294.67     21.60 o 
   1   1  27      167.98      214.25     20.66 o 
   2   1  27      522.90      520.08     18.10 o 
   3   1  27        4.99       20.57     10.79 o 
   4   1  27      510.01      538.62     59.05 o 
   5   1  27       73.14       85.16     15.97 o 
  -5   2  27       77.51       98.36     26.78 o 
  -4   2  27      137.37      153.33     16.19 o 
  -3   2  27        2.45       -3.87      9.26 o 
  -2   2  27        0.51       -1.13      7.30 o 
  -1   2  27      207.73      214.87     17.89 o 
   0   2  27      203.54      202.47     28.77 o 
   1   2  27       74.46       87.24     12.69 o 
   2   2  27       18.20       29.86      8.67 o 
   3   2  27      166.64      178.54     12.87 o 
   4   2  27       12.43       24.55     14.00 o 
  -3   3  27       58.70       62.18     10.38 o 
  -2   3  27       63.51       69.15     10.38 o 
  -1   3  27       13.92       30.65     12.19 o 
   0   3  27       82.02      110.15     14.56 o 
   1   3  27       14.94       29.75     12.17 o 
   2   3  27       34.42       46.19     12.68 o 
  -6   0  28        1.70      -16.46     14.77 o 
  -4   0  28      901.42      829.02     45.36 o 
  -2   0  28       27.60       22.25     13.19 o 
   0   0  28      292.78      325.33     26.29 o 
   2   0  28      418.56      395.42     27.15 o 
   4   0  28        8.10       27.55     17.09 o 
  -5   1  28      116.39      166.97     16.79 o 
  -4   1  28        7.48       24.21     13.55 o 
  -3   1  28      880.22      824.55     31.71 o 
  -2   1  28       10.54        6.82      9.57 o 
  -1   1  28        5.64        9.74      6.97 o 
   0   1  28      182.24      194.39     11.34 o 
   1   1  28     1010.16     1009.74     27.96 o 
   2   1  28        3.08       10.91      7.22 o 
   3   1  28      352.33      346.60     20.04 o 
   4   1  28       84.28       85.87     14.84 o 
  -5   2  28        2.36        9.46     11.95 o 
  -4   2  28       18.71        9.48     11.67 o 
  -3   2  28        2.44       -1.89     10.29 o 
  -2   2  28       65.19       50.83      9.02 o 
  -1   2  28      198.76      215.88     12.39 o 
   0   2  28       51.35       70.09     12.16 o 
   1   2  28      494.25      482.33     26.48 o 
   2   2  28      164.28      187.40     13.36 o 
   3   2  28      287.62      314.61     15.91 o 
  -3   3  28       44.87       62.41     14.21 o 
  -2   3  28       36.25       36.68     10.04 o 
  -1   3  28        0.15       -0.65     10.85 o 
   0   3  28      174.98      162.80     24.31 o 
   1   3  28       91.72       74.91     13.84 o 
   2   3  28        3.85        7.34     16.76 o 
  -5   0  29       56.62       29.21     17.92 o 
  -3   0  29        2.99        5.39     12.82 o 
  -1   0  29      396.35      388.91     26.98 o 
   1   0  29       47.18       47.94      9.91 o 
   3   0  29      163.37      166.60     20.38 o 
  -5   1  29        0.91       -6.28     10.83 o 
  -4   1  29      187.49      170.99     16.27 o 
  -3   1  29        0.70       -7.22      9.40 o 
  -2   1  29       69.08       82.95     12.65 o 
  -1   1  29        5.49        9.68      6.88 o 
   0   1  29      529.25      502.99     36.06 o 
   1   1  29       76.01      103.38      9.60 o 
   2   1  29        0.11       12.71      7.78 o 
   3   1  29       66.20       73.56     12.82 o 
   4   1  29      368.58      341.39     26.15 o 
  -4   2  29        0.72        5.99     12.22 o 
  -3   2  29       14.08       20.62     11.57 o 
  -2   2  29       54.59       53.05      9.58 o 
  -1   2  29      134.28      159.19     12.16 o 
   0   2  29       94.15      108.91     13.49 o 
   1   2  29        3.02        0.37     10.45 o 
   2   2  29      125.27      153.53     15.00 o 
   3   2  29       36.80       59.06     10.61 o 
  -2   3  29        0.08      -12.16     11.57 o 
  -1   3  29       15.48       36.74     12.47 o 
   0   3  29       14.77       23.43     12.63 o 
   1   3  29      172.56      146.67     16.35 o 
  -4   0  30      332.12      357.86     29.93 o 
  -2   0  30      358.39      332.97     26.23 o 
   0   0  30       21.65       14.02     12.47 o 
   2   0  30      645.55      688.00     38.39 o 
   4   0  30      171.94      111.44     20.21 o 
  -5   1  30       28.96       27.97     12.60 o 
  -4   1  30      164.74      145.75     15.48 o 
  -3   1  30       60.27       65.88     13.06 o 
  -2   1  30       28.33       31.11     18.75 o 
  -1   1  30      203.61      201.29     11.93 o 
   0   1  30      198.28      204.77     12.20 o 
   1   1  30       19.18       17.94      9.32 o 
   2   1  30        5.17        8.69      7.93 o 
   3   1  30      756.87      722.24     70.36 o 
   4   1  30       73.27       89.62     15.46 o 
  -4   2  30       81.47      121.76     15.67 o 
  -3   2  30       13.16       14.40     11.85 o 
  -2   2  30       70.71       76.86     10.06 o 
  -1   2  30       77.18       93.76     13.12 o 
   0   2  30       10.17       13.01     10.49 o 
   1   2  30       89.77       81.19     12.82 o 
   2   2  30      278.47      282.53     19.21 o 
   3   2  30       32.36       36.57     10.44 o 
  -1   3  30       31.56       32.66     13.63 o 
   0   3  30      146.87      151.21     17.12 o 
  -5   0  31       33.06       43.58     19.58 o 
  -3   0  31       75.47       92.00     18.35 o 
  -1   0  31      373.13      362.25     26.75 o 
   1   0  31      756.64      707.42     53.40 o 
   3   0  31        4.60       20.90     15.88 o 
  -5   1  31        4.36       -5.00     12.17 o 
  -4   1  31        4.33        1.59     11.67 o 
  -3   1  31        0.81       -4.06     11.44 o 
  -2   1  31        0.09        4.62     10.14 o 
  -1   1  31       14.26       21.91     13.66 o 
   0   1  31      368.16      371.35     16.09 o 
   1   1  31       21.34       25.23      9.85 o 
   2   1  31       70.34       82.49     10.12 o 
   3   1  31       15.00       11.08     11.59 o 
  -4   2  31        2.72       -8.98     11.98 o 
  -3   2  31       32.56       28.29     12.69 o 
  -2   2  31       79.27       81.34     13.73 o 
  -1   2  31       17.75       12.09     10.75 o 
   0   2  31       11.53       18.81     10.89 o 
   1   2  31      197.85      207.36     17.36 o 
   2   2  31      112.70      155.10     25.06 o 
  -4   0  32       89.60       75.98     19.07 o 
  -2   0  32      266.30      291.98     26.35 o 
   0   0  32      675.94      556.31     34.86 o 
   2   0  32      462.55      526.41     34.63 o 
  -4   1  32       30.17       37.81     25.49 o 
  -3   1  32       88.96      109.66     14.44 o 
  -2   1  32        0.99       -8.72      9.77 o 
  -1   1  32      283.10      290.65     57.63 o 
   0   1  32        1.04       26.59     11.57 o 
   1   1  32        9.48        8.19      9.86 o 
   2   1  32       68.95       67.27     12.28 o 
   3   1  32      326.47      353.53     21.25 o 
  -3   2  32        1.51        5.48     12.19 o 
  -2   2  32      208.27      209.79     17.55 o 
  -1   2  32       13.11        9.10     10.80 o 
   0   2  32       64.67       42.62     12.10 o 
   1   2  32       25.42       24.17     13.56 o 
   2   2  32       36.51       39.32     13.25 o 
  -3   0  33       72.75       66.66     17.75 o 
  -1   0  33       99.06       97.48     17.60 o 
   1   0  33      233.00      284.87     24.83 o 
   3   0  33       65.54       52.78     18.98 o 
  -4   1  33       61.24       95.16     20.36 o 
  -3   1  33       11.21        4.39     11.24 o 
  -2   1  33       22.20       19.86     11.71 o 
  -1   1  33       53.71       38.16     11.69 o 
   0   1  33      333.25      391.45     20.55 o 
   1   1  33        0.01       11.52     10.36 o 
   2   1  33      184.60      189.22     23.37 o 
   3   1  33       16.05       33.06     13.20 o 
  -3   2  33       10.18        7.02     12.69 o 
  -2   2  33       48.19       46.00     13.49 o 
  -1   2  33        8.27        7.52     11.03 o 
   0   2  33      160.94      160.67     15.89 o 
   1   2  33      125.18      173.22     36.54 o 
  -4   0  34       13.17       19.61     16.17 o 
  -2   0  34       89.75      119.44     20.67 o 
   0   0  34       52.44       51.81     16.77 o 
   2   0  34       16.28        2.41     16.03 o 
  -4   1  34        0.71      -17.59     11.73 o 
  -3   1  34       27.74       12.90     14.59 o 
  -2   1  34        0.20       -3.71     12.21 o 
  -1   1  34      157.86      156.35     19.15 o 
   0   1  34        0.98       -2.50     10.11 o 
   1   1  34       50.55       45.07     11.99 o 
   2   1  34       51.24       42.12     18.61 o 
  -2   2  34       43.41       71.64     19.12 o 
  -1   2  34        2.02        3.24     15.31 o 
   0   2  34       39.42       58.79     13.42 o 
   1   2  34       68.95       81.08     14.79 o 
  -3   0  35       80.32       78.13     20.10 o 
  -1   0  35       49.31        4.53     14.99 o 
  -3   1  35       10.84       18.35     14.74 o 
  -2   1  35       80.98       61.62     23.61 o 
  -1   1  35      180.19      195.76     17.48 o 
   0   1  35        1.06       15.97     15.25 o 
   1   1  35        1.54       24.93     11.56 o 
   2   1  35      207.38      225.26     26.06 o 
  -2   0  36       11.37       33.43     16.54 o 
   0   0  36      168.02      172.82     21.96 o 
   2   0  36       75.31       83.54     20.41 o 
  -2   1  36        3.00      -16.52     11.01 o 
  -1   1  36       30.76       51.77     13.89 o 
   0   1  36        1.68       11.38     16.11 o 
   1   1  36      187.54      184.57     16.33 o 
  -1   0  37      207.61      129.56     21.59 o 
  -1   1  37        0.46        0.29     17.37 o 
   0   1  37        1.01        1.09     16.57 o 
                                                 
